# Supplementary material for: 5-Meth­oxy-2-benzofuran-1(3H)-one
Source: Acta Crystallogr Sect E Struct Rep Online. 2012 Nov 7;68(Pt 12):o3288. doi: 10.1107/S1600536812044789 (PMC3588834; doi:10.1107/S1600536812044789)
Supplement: Supplementary file 1 [file e-68-o3288-sup1.cif]

##############################################################################
#                                                                            #
# This CIF contains the data in a paper accepted for publication in          #
# Acta Crystallographica Section E. It conforms to the requirements of       #
# Notes for Authors for Acta Crystallographica Section E, and has been       #
# peer reviewed under the auspices of the IUCr Commission on Journals.       #
#                                                                            #
# Full details of the Crystallographic Information File format               #
# are given in the paper "The Crystallographic Information File (CIF):       #
# a New Standard Archive File for Crystallography" by S. R. Hall, F. H.      #
# Allen and I. D. Brown [Acta Cryst. (1991), A47, 655-685].                  #
#                                                                            #
# The current version of the core CIF dictionary is obtainable from          #
# ftp://ftp.iucr.org/pub/cif_core.dic.                                       #
#                                                                            #
# Software is freely available for graphical display of the structure(s)     #
# in this CIF. For information consult the CIF software page                 #
# http://www.iucr.org/resources/cif/software.                                #
#                                                                            #
# This file may be used for bona fide research purposes within the           #
# scientific community so long as proper attribution is given to the journal # 
# article from which it was obtained.                                        #
#                                                                            #
##############################################################################
data_I
_audit_creation_method     'WinGX routine CIF_UPDATE'
_chemical_name_systematic
;
5-Methoxy-2-benzofuran-1(3<i>H</i>)-one
;
_chemical_name_common     ?
_chemical_formula_moiety     'C9 H8 O3'
_chemical_formula_sum     'C9 H8 O3'
_chemical_formula_iupac     'C9 H8 O3'
_chemical_formula_weight     164.15
_chemical_melting_point_gt     386.4
_chemical_melting_point_lt     386.7
_space_group_crystal_system     monoclinic
_space_group_name_H-M_alt     'P 21/c'
_space_group_name_Hall     '-P 2ybc'
loop_
    _space_group_symop_operation_xyz
    'x, y, z'
    '-x, y+1/2, -z+1/2'
    '-x, -y, -z'
    'x, -y-1/2, z-1/2'
_cell_length_a     8.1819(9)
_cell_length_b     10.4285(18)
_cell_length_c     9.2965(9)
_cell_angle_alpha     90
_cell_angle_beta     99.962(8)
_cell_angle_gamma     90
_cell_volume     781.26(18)
_cell_formula_units_Z     4
_cell_measurement_reflns_used     1685
_cell_measurement_theta_min     3.2
_cell_measurement_theta_max     26.4
_cell_measurement_temperature     293(2)
_exptl_crystal_description     prism
_exptl_crystal_colour     yellow
_exptl_crystal_size_max     0.30
_exptl_crystal_size_mid     0.18
_exptl_crystal_size_min     0.16
_exptl_crystal_density_diffrn     1.396
_exptl_crystal_density_method     'not measured'
_exptl_crystal_F_000     344
_exptl_absorpt_coefficient_mu     0.105
_exptl_absorpt_correction_type     none
_exptl_special_details
;
;
_diffrn_ambient_temperature     293(2)
_diffrn_radiation_type     MoK\a
_diffrn_radiation_wavelength     0.71073
_diffrn_radiation_monochromator     graphite
_diffrn_measurement_device_type     'Enraf--Nonius KappaCCD'
_diffrn_measurement_method     'CCD rotation images, thick slices'
_diffrn_detector_area_resol_mean     9
_diffrn_reflns_number     14100
_diffrn_reflns_av_R_equivalents     0.049
_diffrn_reflns_theta_min     3.19
_diffrn_reflns_theta_max     26.39
_diffrn_reflns_theta_full     26.39
_diffrn_measured_fraction_theta_max     0.99
_diffrn_measured_fraction_theta_full     0.99
_diffrn_reflns_limit_h_min     0
_diffrn_reflns_limit_h_max     10
_diffrn_reflns_limit_k_min     0
_diffrn_reflns_limit_k_max     13
_diffrn_reflns_limit_l_min     -11
_diffrn_reflns_limit_l_max     11
_diffrn_reflns_reduction_process     ?
_refine_special_details
;
Refinement of <i>F</i>^2^ against ALL reflections. The weighted <i>R</i>-factor
<i>wR</i> and goodness of fit <i>S</i> are based on <i>F</i>^2^, conventional
<i>R</i>-factors <i>R</i> are based on <i>F</i>, with <i>F</i> set to zero for
negative <i>F</i>^2^. The threshold expression of <i>F</i>^2^ >
\s(<i>F</i>^2^) is used only for calculating <i>R</i>-factors(gt) <i>etc</i>.
and is not relevant to the choice of reflections for refinement.
<i>R</i>-factors based on <i>F</i>^2^ are statistically about twice as large
as those based on <i>F</i>, and <i>R</i>- factors based on ALL data will be
even larger.
;
_reflns_number_total     1587
_reflns_number_gt     1101
_reflns_threshold_expression     I>2\s(I)
_refine_ls_structure_factor_coef     Fsqd
_refine_ls_matrix_type     full
_refine_ls_R_factor_all     0.0726
_refine_ls_R_factor_gt     0.0494
_refine_ls_wR_factor_ref     0.1469
_refine_ls_goodness_of_fit_ref     1.06
_refine_ls_restrained_S_all     1.06
_refine_ls_number_reflns     1587
_refine_ls_number_parameters     109
_refine_ls_number_restraints     0
_refine_ls_hydrogen_treatment     constr
_refine_ls_weighting_scheme     calc
_refine_ls_weighting_details
         'calc w=1/[\s^2^(Fo^2^)+(0.0818P)^2^+0.0576P] where P=(Fo^2^+2Fc^2^)/3'
_atom_sites_solution_hydrogens     geom
_atom_sites_solution_primary     direct
_atom_sites_solution_secondary     difmap
_refine_ls_shift/su_max     0
_refine_ls_shift/su_mean     0
_refine_diff_density_max     0.159
_refine_diff_density_min     -0.128
_refine_ls_extinction_method     none
loop_
    _atom_type_symbol
    _atom_type_description
    _atom_type_scat_dispersion_real
    _atom_type_scat_dispersion_imag
    _atom_type_scat_source
    C C 0.0033 0.0016 'International Tables Vol C Tables 4.2.6.8 and 6.1.1.4'
    H H 0 0 'International Tables Vol C Tables 4.2.6.8 and 6.1.1.4'
    O O 0.0106 0.006 'International Tables Vol C Tables 4.2.6.8 and 6.1.1.4'
_computing_data_collection     'COLLECT (Nonius, 2000)'
_computing_cell_refinement     'DENZO-SMN (Otwinowski & Minor, 1997)'
_computing_data_reduction     'DENZO-SMN (Otwinowski & Minor, 1997)'
_computing_structure_solution     'SHELXS97 (Sheldrick, 2008)'
_computing_structure_refinement     'SHELXL97 (Sheldrick, 2008)'
_computing_molecular_graphics     'ORTEP-3 for Windows (Farrugia, 1997)'
_computing_publication_material     'WinGX (Farrugia, 1999)'
loop_
    _atom_site_type_symbol
    _atom_site_label
    _atom_site_fract_x
    _atom_site_fract_y
    _atom_site_fract_z
    _atom_site_U_iso_or_equiv
    _atom_site_adp_type
    _atom_site_calc_flag
    _atom_site_refinement_flags
    _atom_site_occupancy
    _atom_site_disorder_assembly
    _atom_site_disorder_group
    O O3 0.37522(15) -0.24147(11) 0.61307(13) 0.0781(4) Uani d . 1 . .
    O O1 0.05757(18) 0.21719(13) 0.30246(15) 0.0903(5) Uani d . 1 . .
    C C7 0.16866(17) 0.02605(15) 0.40441(16) 0.0577(4) Uani d . 1 . .
    C C5 0.32245(19) -0.12294(14) 0.56458(16) 0.0591(4) Uani d . 1 . .
    C C3 0.3507(2) 0.10279(17) 0.61788(19) 0.0691(5) Uani d . 1 . .
    H H3 0.3971 0.17 0.6769 0.083 Uiso calc R 1 . .
    C C6 0.20840(18) -0.10008(15) 0.43826(16) 0.0578(4) Uani d . 1 . .
    H H6 0.1609 -0.1669 0.3791 0.069 Uiso calc R 1 . .
    O O2 0.1929(2) 0.35524(13) 0.46580(19) 0.1117(6) Uani d . 1 . .
    C C4 0.39278(19) -0.02130(16) 0.65283(17) 0.0662(4) Uani d . 1 . .
    H H4 0.4694 -0.0388 0.7367 0.079 Uiso calc R 1 . .
    C C2 0.2366(2) 0.12584(14) 0.49162(18) 0.0631(4) Uani d . 1 . .
    C C8 0.0518(2) 0.07991(17) 0.27798(19) 0.0757(5) Uani d . 1 . .
    H H8A 0.0874 0.0587 0.1866 0.091 Uiso calc R 1 . .
    H H8B -0.0595 0.0471 0.2757 0.091 Uiso calc R 1 . .
    C C9 0.3066(3) -0.34911(17) 0.5294(2) 0.0956(7) Uani d . 1 . .
    H H9A 0.3534 -0.4266 0.5748 0.143 Uiso calc R 1 . .
    H H9B 0.3318 -0.3432 0.4325 0.143 Uiso calc R 1 . .
    H H9C 0.1884 -0.3501 0.5244 0.143 Uiso calc R 1 . .
    C C1 0.1678(3) 0.24532(17) 0.4269(2) 0.0804(6) Uani d . 1 . .
loop_
    _atom_site_aniso_label
    _atom_site_aniso_U_11
    _atom_site_aniso_U_22
    _atom_site_aniso_U_33
    _atom_site_aniso_U_12
    _atom_site_aniso_U_13
    _atom_site_aniso_U_23
    O3 0.0902(8) 0.0618(7) 0.0735(7) 0.0057(6) -0.0102(6) 0.0080(5)
    O1 0.1053(10) 0.0749(9) 0.0911(9) 0.0277(7) 0.0182(8) 0.0207(7)
    C7 0.0555(8) 0.0608(9) 0.0574(8) 0.0033(6) 0.0117(6) 0.0053(6)
    C5 0.0602(8) 0.0573(10) 0.0576(8) 0.0000(6) 0.0046(7) 0.0042(6)
    C3 0.0743(10) 0.0658(10) 0.0678(10) -0.0129(8) 0.0144(8) -0.0104(8)
    C6 0.0582(8) 0.0576(9) 0.0555(8) -0.0025(6) 0.0038(6) -0.0010(6)
    O2 0.1675(16) 0.0565(9) 0.1221(12) 0.0114(8) 0.0560(12) 0.0022(7)
    C4 0.0636(9) 0.0742(11) 0.0575(8) -0.0091(7) 0.0008(7) -0.0032(7)
    C2 0.0676(9) 0.0564(10) 0.0687(10) -0.0011(6) 0.0210(8) -0.0008(7)
    C8 0.0778(11) 0.0768(12) 0.0706(10) 0.0153(9) 0.0074(8) 0.0127(8)
    C9 0.1225(17) 0.0552(11) 0.0988(14) 0.0070(10) -0.0099(12) -0.0016(9)
    C1 0.1003(14) 0.0612(11) 0.0877(13) 0.0118(9) 0.0391(11) 0.0066(9)
_geom_special_details
;
All e.s.d.'s (except the e.s.d. in the dihedral angle between two l.s. planes)
are estimated using the full covariance matrix. The cell e.s.d.'s are taken
into account individually in the estimation of e.s.d.'s in distances, angles
and torsion angles; correlations between e.s.d.'s in cell parameters are only
used when they are defined by crystal symmetry. An approximate (isotropic)
treatment of cell e.s.d.'s is used for estimating e.s.d.'s involving l.s.
planes.
;
loop_
    _geom_bond_atom_site_label_1
    _geom_bond_atom_site_label_2
    _geom_bond_site_symmetry_2
    _geom_bond_distance
    _geom_bond_publ_flag
    O3 C5 . 1.3603(18) ?
    O3 C9 . 1.425(2) ?
    O1 C1 . 1.370(3) ?
    O1 C8 . 1.449(2) ?
    C7 C2 . 1.376(2) ?
    C7 C6 . 1.378(2) ?
    C7 C8 . 1.491(2) ?
    C5 C6 . 1.388(2) ?
    C5 C4 . 1.402(2) ?
    C3 C4 . 1.364(2) ?
    C3 C2 . 1.388(2) ?
    C3 H3 . 0.93 ?
    C6 H6 . 0.93 ?
    O2 C1 . 1.209(2) ?
    C4 H4 . 0.93 ?
    C2 C1 . 1.454(2) ?
    C8 H8A . 0.97 ?
    C8 H8B . 0.97 ?
    C9 H9A . 0.96 ?
    C9 H9B . 0.96 ?
    C9 H9C . 0.96 ?
loop_
    _geom_angle_atom_site_label_1
    _geom_angle_atom_site_label_2
    _geom_angle_atom_site_label_3
    _geom_angle_site_symmetry_1
    _geom_angle_site_symmetry_3
    _geom_angle
    _geom_angle_publ_flag
    C5 O3 C9 . . 117.55(14) ?
    C1 O1 C8 . . 110.05(13) ?
    C2 C7 C6 . . 122.13(14) ?
    C2 C7 C8 . . 108.56(14) ?
    C6 C7 C8 . . 129.31(14) ?
    O3 C5 C6 . . 124.38(14) ?
    O3 C5 C4 . . 114.75(14) ?
    C6 C5 C4 . . 120.87(15) ?
    C4 C3 C2 . . 118.08(15) ?
    C4 C3 H3 . . 121 ?
    C2 C3 H3 . . 121 ?
    C7 C6 C5 . . 117.03(14) ?
    C7 C6 H6 . . 121.5 ?
    C5 C6 H6 . . 121.5 ?
    C3 C4 C5 . . 121.14(15) ?
    C3 C4 H4 . . 119.4 ?
    C5 C4 H4 . . 119.4 ?
    C7 C2 C3 . . 120.75(15) ?
    C7 C2 C1 . . 108.43(16) ?
    C3 C2 C1 . . 130.82(16) ?
    O1 C8 C7 . . 104.45(14) ?
    O1 C8 H8A . . 110.9 ?
    C7 C8 H8A . . 110.9 ?
    O1 C8 H8B . . 110.9 ?
    C7 C8 H8B . . 110.9 ?
    H8A C8 H8B . . 108.9 ?
    O3 C9 H9A . . 109.5 ?
    O3 C9 H9B . . 109.5 ?
    H9A C9 H9B . . 109.5 ?
    O3 C9 H9C . . 109.5 ?
    H9A C9 H9C . . 109.5 ?
    H9B C9 H9C . . 109.5 ?
    O2 C1 O1 . . 120.56(18) ?
    O2 C1 C2 . . 131.0(2) ?
    O1 C1 C2 . . 108.49(15) ?
loop_
    _geom_torsion_atom_site_label_1
    _geom_torsion_atom_site_label_2
    _geom_torsion_atom_site_label_3
    _geom_torsion_atom_site_label_4
    _geom_torsion_site_symmetry_1
    _geom_torsion_site_symmetry_2
    _geom_torsion_site_symmetry_3
    _geom_torsion_site_symmetry_4
    _geom_torsion
    _geom_torsion_publ_flag
    C9 O3 C5 C6 . . . . -1.0(2) ?
    C9 O3 C5 C4 . . . . 179.11(15) ?
    C2 C7 C6 C5 . . . . -0.6(2) ?
    C8 C7 C6 C5 . . . . -179.90(15) ?
    O3 C5 C6 C7 . . . . -179.79(13) ?
    C4 C5 C6 C7 . . . . 0.1(2) ?
    C2 C3 C4 C5 . . . . -0.3(2) ?
    O3 C5 C4 C3 . . . . -179.70(13) ?
    C6 C5 C4 C3 . . . . 0.4(2) ?
    C6 C7 C2 C3 . . . . 0.7(2) ?
    C8 C7 C2 C3 . . . . -179.91(15) ?
    C6 C7 C2 C1 . . . . -179.22(13) ?
    C8 C7 C2 C1 . . . . 0.17(17) ?
    C4 C3 C2 C7 . . . . -0.2(2) ?
    C4 C3 C2 C1 . . . . 179.72(15) ?
    C1 O1 C8 C7 . . . . 1.42(18) ?
    C2 C7 C8 O1 . . . . -0.95(16) ?
    C6 C7 C8 O1 . . . . 178.38(14) ?
    C8 O1 C1 O2 . . . . 178.93(16) ?
    C8 O1 C1 C2 . . . . -1.36(19) ?
    C7 C2 C1 O2 . . . . -179.60(18) ?
    C3 C2 C1 O2 . . . . 0.5(3) ?
    C7 C2 C1 O1 . . . . 0.73(19) ?
    C3 C2 C1 O1 . . . . -179.17(16) ?
loop_
    _geom_hbond_atom_site_label_D
    _geom_hbond_atom_site_label_H
    _geom_hbond_atom_site_label_A
    _geom_hbond_site_symmetry_A
    _geom_hbond_distance_DH
    _geom_hbond_distance_HA
    _geom_hbond_distance_DA
    _geom_hbond_angle_DHA
    C6 H6 O1 2_545 0.93 2.54 3.419(2) 157
    C8 H8A O2 4_565 0.97 2.52 3.372(2) 146
_iucr_refine_instructions_details
;
TITL compA2 in P 21/c
CELL  0.71073   8.1819  10.4285   9.2965   90.000   99.962   90.000
ZERR     4.00   0.0009   0.0018   0.0009    0.000    0.008    0.000
LATT   1
SYMM  - X, 1/2 + Y, 1/2 - Z
SFAC  C    H    O
UNIT  36   32   12
MERG   2
MPLA  9 C1 C2 C3 C4 C5 C6 C7 C8 O1 O2 O3 C9
MPLA  10 C1 C2 C3 C4 C5 C6 C7 C8 O1 O2 C9 O3
MPLA  12 C1 C2 C3 C4 C5 C6 C7 C8 O1 O2 C9 O3
EQIV $1 -x,-1/2+ y,1/2- z
EQIV $2 x,1/2-y,-1/2+z
HTAB C6 O1_$1
HTAB C8 O2_$2
FMAP   2
PLAN   20
SIZE     0.16   0.18   0.30
ACTA
BOND
BOND   $H
CONF
L.S.  50
WGHT    0.081800    0.057600
FVAR       3.41577
O3    3    0.375223   -0.241471    0.613070    11.00000    0.09017    0.06183 =
         0.07348    0.00805   -0.01021    0.00570
O1    3    0.057570    0.217187    0.302464    11.00000    0.10527    0.07492 =
         0.09108    0.02068    0.01823    0.02770
C7    1    0.168656    0.026054    0.404408    11.00000    0.05545    0.06083 =
         0.05739    0.00529    0.01171    0.00334
C5    1    0.322449   -0.122937    0.564580    11.00000    0.06024    0.05731 =
         0.05763    0.00420    0.00458    0.00004
C3    1    0.350739    0.102787    0.617875    11.00000    0.07433    0.06578 =
         0.06781   -0.01040    0.01438   -0.01285
AFIX  43
H3    2    0.397149    0.170026    0.676903    11.00000   -1.20000
AFIX   0
C6    1    0.208403   -0.100084    0.438260    11.00000    0.05821    0.05758 =
         0.05551   -0.00100    0.00381   -0.00247
AFIX  43
H6    2    0.160940   -0.166909    0.379116    11.00000   -1.20000
AFIX   0
O2    3    0.192870    0.355237    0.465805    11.00000    0.16753    0.05649 =
         0.12211    0.00223    0.05596    0.01141
C4    1    0.392777   -0.021298    0.652826    11.00000    0.06362    0.07417 =
         0.05748   -0.00316    0.00077   -0.00911
AFIX  43
H4    2    0.469433   -0.038777    0.736662    11.00000   -1.20000
AFIX   0
C2    1    0.236647    0.125837    0.491617    11.00000    0.06756    0.05640 =
         0.06873   -0.00082    0.02095   -0.00113
C8    1    0.051850    0.079914    0.277981    11.00000    0.07784    0.07683 =
         0.07056    0.01273    0.00744    0.01527
AFIX  23
H8A   2    0.087439    0.058732    0.186598    11.00000   -1.20000
H8B   2   -0.059521    0.047148    0.275720    11.00000   -1.20000
AFIX   0
C9    1    0.306610   -0.349108    0.529381    11.00000    0.12248    0.05524 =
         0.09883   -0.00163   -0.00985    0.00702
AFIX  33
H9A   2    0.353361   -0.426575    0.574835    11.00000   -1.50000
H9B   2    0.331794   -0.343176    0.432504    11.00000   -1.50000
H9C   2    0.188439   -0.350109    0.524406    11.00000   -1.50000
AFIX   0
C1    1    0.167828    0.245324    0.426907    11.00000    0.10035    0.06118 =
         0.08767    0.00657    0.03909    0.01185
HKLF 4
REM  compA2 in P 21/c
REM R1 =  0.0494 for   1101 Fo > 4sig(Fo)  and  0.0726 for all   1587 data
REM    109 parameters refined using      0 restraints
END
WGHT      0.0818      0.0576
REM Highest difference peak  0.159,  deepest hole -0.128,  1-sigma level  0.031
Q1    1   0.2330 -0.1066  0.4803  11.00000  0.05    0.13
Q2    1   0.2795 -0.1175  0.5246  11.00000  0.05    0.12
Q3    1   0.4836 -0.2124  0.7426  11.00000  0.05    0.11
Q4    1   0.5151 -0.0694  0.7757  11.00000  0.05    0.11
Q5    1   0.0006  0.3509  0.2596  11.00000  0.05    0.10
Q6    1  -0.0326 -0.0785  0.2191  11.00000  0.05    0.10
Q7    1   0.1111  0.4588  0.3795  11.00000  0.05    0.09
Q8    1   0.2919 -0.4216  0.6507  11.00000  0.05    0.09
Q9    1   0.4330 -0.4196  0.5674  11.00000  0.05    0.09
Q10   1   0.4220 -0.3674  0.6794  11.00000  0.05    0.08
Q11   1   0.5005 -0.2917  0.7043  11.00000  0.05    0.08
Q12   1   0.3124 -0.2122  0.7012  11.00000  0.05    0.07
Q13   1   0.1040 -0.0371  0.5229  11.00000  0.05    0.07
Q14   1   0.0722  0.3462  0.2987  11.00000  0.05    0.07
Q15   1   0.1959 -0.1820  0.3235  11.00000  0.05    0.07
Q16   1   0.4142  0.2188  0.6730  11.00000  0.05    0.07
Q17   1   0.2158  0.4133  0.3269  11.00000  0.05    0.07
Q18   1   0.1806  0.4131  0.2987  11.00000  0.05    0.07
Q19   1   0.3968 -0.2935  0.7534  11.00000  0.05    0.06
Q20   1   0.1807 -0.3017  0.3948  11.00000  0.05    0.06
;
data_global
_journal_date_recd_electronic     2012-10-16
_journal_date_accepted     2012-10-29
_journal_name_full     'Acta Crystallographica, Section E'
_journal_year     2012
_journal_volume     68
_journal_issue     12
_journal_page_first     o3288
_journal_page_last     o3288
_journal_paper_category     QO
_journal_paper_doi     10.1107/S1600536812044789
_journal_coeditor_code     ZS2239
_publ_contact_author_name     'Guilardi, Silvana and Teixeira, R\'obson R.'
_publ_contact_author_address
;
Instituto de Qu\'imica--UFU
Uberl\^andia
MG
Brazil
Departamento de Qu\'imica--UFV
Vi\,cosa
MG,
Brazil
;
_publ_contact_author_email     'silvana@ufu.br, robsonr.teixeira@ufv.br'
_publ_contact_author_fax     '+55-34-3239-4208'
_publ_contact_author_phone     '+55-34-3239-4444'
_publ_section_title
;
5-Methoxy-2-benzofuran-1(3<i>H</i>)-one
;
loop_
    _publ_author_name
    _publ_author_address
    'Paix\~ao, Drielly A.'
;
Instituto de Qu\'imica--UFU
Uberl\^andia
MG
Brazil
;
    'Guilardi, Silvana'
;
Instituto de Qu\'imica--UFU
Uberl\^andia
MG
Brazil
;
    'Pereira, Jorge L.'
;
Departamento de Qu\'imica--UFV
Vi\,cosa
MG,
Brazil
;
    'Teixeira, R\'obson R.'
;
Departamento de Qu\'imica--UFV
Vi\,cosa
MG,
Brazil
;
    'Arantes, J\'unior F.'
;
Departamento de Qu\'imica--UFV
Vi\,cosa
MG,
Brazil
;
