# Supplementary material for: 5-Meth­oxy-2-benzofuran-1(3H)-one
Source: Acta Crystallogr Sect E Struct Rep Online. 2012 Nov 7;68(Pt 12):o3288. doi: 10.1107/S1600536812044789 (PMC3588834; doi:10.1107/S1600536812044789)
Supplement: Supplementary file 2 [file e-68-o3288-Isup2.hkl]

# 
# h,k,l, Fc-squared, Fo-squared, sigma(Fo-squared) and status flag 
# 
data_I
_shelx_title ' compA2 in P 21/c' 
_shelx_refln_list_code          4 
_shelx_F_calc_maximum       34.81 
_exptl_crystal_F_000       344.00 
_reflns_d_resolution_high  0.7995 
 
loop_ 
 _symmetry_equiv_pos_as_xyz 
 'x, y, z' 
 '-x, y+1/2, -z+1/2' 
 '-x, -y, -z' 
 'x, -y-1/2, z-1/2' 
 
_cell_length_a     8.1819 
_cell_length_b    10.4285 
_cell_length_c     9.2965 
_cell_angle_alpha  90.000 
_cell_angle_beta   99.962 
_cell_angle_gamma  90.000 
 
_shelx_F_squared_multiplier     1.000 
 
loop_ 
 _refln_index_h 
 _refln_index_k 
 _refln_index_l 
 _refln_F_squared_calc 
 _refln_F_squared_meas 
 _refln_F_squared_sigma 
 _refln_observed_status 
   3   0   0      281.19      225.80      4.75 o 
   4   0   0      454.64      448.10      8.28 o 
   5   0   0      393.27      390.20      8.69 o 
   6   0   0       46.92       50.45      1.47 o 
   7   0   0      106.02      125.77      3.79 o 
   8   0   0       12.13       12.24      0.93 o 
   9   0   0        4.32        4.02      0.73 o 
  10   0   0        0.30        1.75      1.33 o 
   1   1   0      113.68      107.66      1.77 o 
   3   1   0       37.84       27.16      0.63 o 
   4   1   0       15.77       16.88      0.51 o 
   5   1   0      168.91      170.71      2.48 o 
   6   1   0       15.44       13.54      0.55 o 
   7   1   0        4.21        3.73      0.36 o 
   8   1   0        1.60        1.55      0.39 o 
   9   1   0        2.96        3.75      0.33 o 
  10   1   0        0.55        1.03      0.69 o 
   0   2   0      479.86      478.46      8.82 o 
   1   2   0       89.24       74.26      1.04 o 
   2   2   0        2.68        0.95      0.09 o 
   3   2   0       81.66       82.74      1.46 o 
   4   2   0       20.81       18.51      0.56 o 
   5   2   0       11.83       12.21      0.32 o 
   6   2   0        0.36        0.11      0.15 o 
   7   2   0        2.33        3.04      0.21 o 
   8   2   0        0.25       -0.13      0.39 o 
   9   2   0        1.08        0.86      0.61 o 
   1   3   0        8.94        9.57      0.23 o 
   2   3   0      472.78      409.07      5.49 o 
   3   3   0       40.06       36.78      0.75 o 
   4   3   0        0.45        0.54      0.21 o 
   5   3   0       12.18       13.08      0.53 o 
   6   3   0       29.80       33.11      1.06 o 
   7   3   0       14.07       14.50      0.75 o 
   8   3   0        0.05        0.36      0.32 o 
   9   3   0       14.26       15.26      0.92 o 
   0   4   0      270.29      282.20      6.57 o 
   1   4   0        3.60        2.98      0.17 o 
   3   4   0       32.50       32.93      0.63 o 
   4   4   0      462.81      499.70      6.83 o 
   5   4   0       51.66       54.37      1.17 o 
   6   4   0        1.96        1.26      0.37 o 
   7   4   0       15.42       15.38      0.67 o 
   8   4   0        4.47        4.00      0.49 o 
   9   4   0       32.95       29.66      1.42 o 
   1   5   0        0.30        0.21      0.19 o 
   2   5   0      391.46      414.41      5.55 o 
   3   5   0        0.22        0.36      0.15 o 
   4   5   0      154.68      147.86      2.48 o 
   5   5   0        2.97        2.88      0.37 o 
   6   5   0       31.36       34.18      0.98 o 
   7   5   0       66.98       73.39      1.93 o 
   8   5   0        2.38        1.77      0.42 o 
   9   5   0        1.73        1.42      0.56 o 
   0   6   0      209.73      227.22      4.57 o 
   1   6   0       13.72       13.33      0.45 o 
   2   6   0       42.18       41.90      0.81 o 
   3   6   0       35.24       37.95      0.77 o 
   4   6   0       19.80       21.10      0.48 o 
   5   6   0        3.85        2.85      0.29 o 
   6   6   0        0.98        0.97      0.29 o 
   7   6   0       29.60       34.64      1.09 o 
   8   6   0        0.35        0.97      0.42 o 
   1   7   0        0.50        0.70      0.26 o 
   2   7   0        3.12        2.78      0.27 o 
   3   7   0        6.66        7.83      0.36 o 
   4   7   0       10.33        9.06      0.41 o 
   5   7   0        9.85        7.46      0.39 o 
   6   7   0        1.04        1.33      0.33 o 
   7   7   0        8.37        8.56      0.57 o 
   8   7   0        0.01       -0.35      0.39 o 
   0   8   0      599.08      589.97     16.24 o 
   1   8   0       43.17       42.79      0.97 o 
   2   8   0      246.77      274.55      4.11 o 
   3   8   0        0.07        0.47      0.27 o 
   4   8   0       20.28       18.95      0.62 o 
   5   8   0        4.14        3.63      0.48 o 
   6   8   0        3.01        2.72      0.24 o 
   7   8   0        3.96        3.15      0.40 o 
   1   9   0       10.14       11.30      0.46 o 
   2   9   0      252.17      252.25      4.23 o 
   3   9   0       87.07       93.36      1.63 o 
   4   9   0      117.11      127.15      2.53 o 
   5   9   0        0.08        0.03      0.42 o 
   6   9   0        0.79        0.32      0.46 o 
   7   9   0        0.76        0.18      0.47 o 
   0  10   0       20.79       22.71      0.75 o 
   1  10   0        1.02        0.81      0.25 o 
   2  10   0       12.17       10.40      0.52 o 
   3  10   0        5.32        5.11      0.44 o 
   4  10   0        2.37        2.64      0.40 o 
   5  10   0        0.06        0.06      0.42 o 
   6  10   0        0.51        0.33      0.49 o 
   1  11   0        0.52        1.05      0.27 o 
   2  11   0        5.29        6.66      0.38 o 
   3  11   0        0.02       -0.12      0.36 o 
   4  11   0        3.49        4.29      0.53 o 
   5  11   0        0.07       -0.46      0.46 o 
   0  12   0        0.00        0.69      0.73 o 
   1  12   0        0.09        0.00      0.50 o 
   2  12   0        1.22        0.77      0.51 o 
   3  12   0        0.37        0.33      0.45 o 
 -10   1   1        0.03       -0.19      0.62 o 
  -9   1   1        0.16        0.33      0.38 o 
  -8   1   1        3.66        4.35      0.41 o 
  -7   1   1       73.51       80.27      2.39 o 
  -6   1   1        1.34        1.52      0.39 o 
  -5   1   1        1.15        1.61      0.35 o 
  -4   1   1       53.01       49.35      0.99 o 
  -3   1   1       34.63       32.16      0.66 o 
  -1   1   1       15.12       11.85      0.19 o 
   1   1   1       47.64       43.81      0.57 o 
   2   1   1      923.91      776.10     12.61 o 
   3   1   1       11.60       12.13      0.29 o 
   4   1   1        8.15       11.60      0.31 o 
   5   1   1      261.09      269.31      3.41 o 
   6   1   1       11.69       10.74      0.35 o 
   7   1   1        0.76        0.31      0.15 o 
   8   1   1        0.10       -0.36      0.36 o 
   9   1   1        0.00        0.65      0.41 o 
 -10   2   1        1.53        2.01      0.75 o 
  -9   2   1        1.66        1.83      0.69 o 
  -8   2   1        0.93        0.45      0.23 o 
  -7   2   1        6.28        8.01      0.37 o 
  -6   2   1       18.48       21.51      0.71 o 
  -5   2   1        0.13        0.03      0.21 o 
  -4   2   1      276.96      242.93      3.63 o 
  -3   2   1      160.45      139.51      1.95 o 
  -2   2   1       74.16       59.13      0.81 o 
  -1   2   1      515.85      396.28      4.47 o 
   0   2   1      279.69      241.03      2.97 o 
   1   2   1      558.87      494.97      5.77 o 
   3   2   1       43.31       36.20      0.69 o 
   4   2   1       94.11       87.58      1.46 o 
   5   2   1       32.70       33.65      0.66 o 
   6   2   1        0.70        0.60      0.19 o 
   7   2   1        9.39        7.48      0.34 o 
   8   2   1        7.46        8.95      0.75 o 
   9   2   1       18.91       17.66      1.10 o 
  -9   3   1       10.91       11.78      0.74 o 
  -8   3   1        0.04       -0.27      0.35 o 
  -7   3   1        0.32       -0.20      0.47 o 
  -6   3   1       39.76       40.92      1.14 o 
  -5   3   1      140.77      150.99      2.64 o 
  -4   3   1        4.12        5.32      0.24 o 
  -3   3   1       13.72       14.97      0.33 o 
  -2   3   1       84.10       68.70      0.93 o 
  -1   3   1        0.07        0.09      0.07 o 
   0   3   1      312.21      287.77      3.49 o 
   1   3   1       30.04       27.89      0.41 o 
   2   3   1       56.39       49.69      0.75 o 
   3   3   1      426.11      437.02      5.18 o 
   4   3   1       74.96       76.42      1.35 o 
   5   3   1       11.15        9.84      0.44 o 
   6   3   1        0.00       -0.26      0.26 o 
   7   3   1       35.79       42.76      1.29 o 
   8   3   1        1.45        2.04      0.52 o 
   9   3   1        7.60        7.07      0.79 o 
  -9   4   1        0.11        0.06      0.48 o 
  -8   4   1        0.01       -0.39      0.43 o 
  -7   4   1        6.65        6.69      0.45 o 
  -6   4   1        0.00        0.26      0.30 o 
  -5   4   1       19.87       18.41      0.60 o 
  -4   4   1       35.17       35.33      0.75 o 
  -3   4   1       17.30       17.21      0.41 o 
  -2   4   1       37.52       42.01      0.64 o 
  -1   4   1        3.79        4.72      0.16 o 
   0   4   1       31.87       31.35      0.55 o 
   1   4   1        0.02        0.33      0.11 o 
   2   4   1       12.33        9.47      0.27 o 
   3   4   1       48.88       52.87      0.92 o 
   4   4   1       13.02       12.92      0.41 o 
   5   4   1       23.79       23.42      0.63 o 
   6   4   1        0.45        0.72      0.30 o 
   7   4   1        0.76        0.21      0.33 o 
   8   4   1        2.18        1.59      0.51 o 
   9   4   1        4.75        4.04      0.64 o 
  -9   5   1       17.14       13.46      0.87 o 
  -8   5   1        1.02        0.33      0.43 o 
  -7   5   1        1.08        1.39      0.40 o 
  -6   5   1        1.84        1.06      0.31 o 
  -5   5   1       22.04       22.45      0.67 o 
  -4   5   1      148.41      158.82      2.29 o 
  -3   5   1       27.01       27.80      0.53 o 
  -2   5   1       96.30       99.72      1.52 o 
  -1   5   1        2.59        2.62      0.16 o 
   0   5   1       82.14       86.85      1.41 o 
   1   5   1       51.94       39.84      0.78 o 
   2   5   1      347.50      392.24      5.23 o 
   3   5   1       32.22       39.71      0.79 o 
   4   5   1        0.42        0.86      0.23 o 
   5   5   1        2.59        2.39      0.32 o 
   6   5   1        8.33        8.37      0.50 o 
   7   5   1       53.60       60.41      1.57 o 
   8   5   1        0.28        0.72      0.58 o 
   9   5   1        6.80        2.13      0.84 o 
  -9   6   1        9.01        5.79      0.64 o 
  -8   6   1        0.03       -0.27      0.45 o 
  -7   6   1       19.62       21.28      0.82 o 
  -6   6   1        0.17        0.22      0.31 o 
  -5   6   1        0.63        0.45      0.27 o 
  -4   6   1       36.15       37.65      0.75 o 
  -3   6   1        0.18        0.04      0.20 o 
  -2   6   1      398.01      410.63      5.38 o 
  -1   6   1      166.52      150.04      2.06 o 
   0   6   1      643.63      648.67      9.62 o 
   1   6   1        2.56        2.68      0.28 o 
   2   6   1       67.02       64.35      1.08 o 
   3   6   1        8.56        7.91      0.31 o 
   4   6   1        0.03       -0.01      0.13 o 
   5   6   1       61.58       65.29      1.35 o 
   6   6   1        0.01       -0.21      0.32 o 
   7   6   1       38.47       40.53      1.33 o 
   8   6   1        0.17       -0.35      0.42 o 
  -8   7   1        1.15        1.01      0.51 o 
  -7   7   1        3.50        1.99      0.39 o 
  -6   7   1        5.72        6.91      0.44 o 
  -5   7   1       10.13       10.78      0.37 o 
  -4   7   1       39.78       40.69      0.98 o 
  -3   7   1       63.35       66.50      1.29 o 
  -2   7   1       64.36       71.81      1.19 o 
  -1   7   1        0.43        0.68      0.07 o 
   0   7   1      116.58      126.49      2.06 o 
   1   7   1       73.63       76.09      1.53 o 
   2   7   1       22.65       22.17      0.60 o 
   3   7   1       23.38       22.88      0.57 o 
   4   7   1       24.30       25.77      0.53 o 
   5   7   1       24.88       26.34      0.62 o 
   6   7   1        9.36        8.49      0.45 o 
   7   7   1        1.19        1.26      0.37 o 
   8   7   1        0.01       -0.47      0.47 o 
  -8   8   1        0.52        0.16      0.43 o 
  -7   8   1        3.59        3.46      0.45 o 
  -6   8   1        2.22        1.26      0.25 o 
  -5   8   1        7.96        9.08      0.50 o 
  -4   8   1        9.15        8.76      0.46 o 
  -3   8   1       59.74       59.20      1.12 o 
  -2   8   1       45.58       45.65      0.87 o 
  -1   8   1       27.73       29.00      0.58 o 
   0   8   1        9.74       10.48      0.39 o 
   1   8   1      102.16      112.64      2.13 o 
   2   8   1       15.25       14.32      0.54 o 
   3   8   1        4.22        5.62      0.33 o 
   4   8   1        0.07        0.15      0.26 o 
   5   8   1       12.81       13.87      0.60 o 
   6   8   1        4.66        5.36      0.33 o 
   7   8   1        0.77        0.57      0.31 o 
  -7   9   1        3.07        1.90      0.57 o 
  -6   9   1        1.57        1.94      0.49 o 
  -5   9   1        4.27        4.33      0.39 o 
  -4   9   1        0.18       -0.02      0.30 o 
  -3   9   1        3.62        3.74      0.35 o 
  -2   9   1      192.74      221.19      3.18 o 
  -1   9   1        0.02       -0.08      0.13 o 
   0   9   1      254.95      300.26      3.87 o 
   1   9   1        4.36        4.67      0.39 o 
   2   9   1        0.12        0.57      0.36 o 
   3   9   1        8.57       10.16      0.47 o 
   4   9   1        3.06        2.44      0.31 o 
   5   9   1       11.03       11.38      0.60 o 
   6   9   1        0.96        0.20      0.45 o 
   7   9   1        2.85        2.93      0.52 o 
  -6  10   1        0.01       -0.11      0.51 o 
  -5  10   1        3.72        2.43      0.40 o 
  -4  10   1       25.36       23.51      0.85 o 
  -3  10   1        4.52        4.41      0.38 o 
  -2  10   1       29.55       30.91      0.77 o 
  -1  10   1        0.51       -0.12      0.30 o 
   0  10   1       30.02       30.61      0.65 o 
   1  10   1        3.18        2.28      0.32 o 
   2  10   1       41.12       41.97      1.12 o 
   3  10   1        3.51        2.55      0.37 o 
   4  10   1        0.76        1.52      0.42 o 
   5  10   1        0.03       -0.06      0.45 o 
   6  10   1        0.03       -0.39      0.39 o 
  -5  11   1        0.31        0.90      0.65 o 
  -4  11   1        1.41        1.83      0.40 o 
  -3  11   1        0.23        0.21      0.32 o 
  -2  11   1        1.08        0.78      0.40 o 
  -1  11   1        0.01        0.01      0.32 o 
   0  11   1        0.70       -0.09      0.15 o 
   1  11   1        0.60        0.32      0.39 o 
   2  11   1        3.07        4.04      0.51 o 
   3  11   1        2.10        1.66      0.43 o 
   4  11   1        0.01        0.73      0.67 o 
   5  11   1        1.41        2.38      0.75 o 
  -3  12   1        0.10        0.31      0.54 o 
  -2  12   1        0.01        0.33      0.46 o 
  -1  12   1        0.03       -0.48      0.48 o 
   0  12   1        0.74        0.75      0.51 o 
   1  12   1        0.23        0.24      0.48 o 
   2  12   1        1.07        0.30      0.55 o 
   3  12   1        2.56        1.38      0.75 o 
 -10   0   2        2.08        2.06      0.63 o 
  -9   0   2       22.11       23.39      1.23 o 
  -8   0   2        7.75        7.42      0.91 o 
  -7   0   2       66.90       65.78      2.45 o 
  -6   0   2      102.54      112.48      2.91 o 
  -5   0   2        9.57        8.83      0.63 o 
  -4   0   2      751.68      784.02     15.92 o 
  -3   0   2       16.72       17.30      0.62 o 
  -1   0   2      453.99      378.51      5.58 o 
   1   0   2      790.57      660.47     11.49 o 
   2   0   2      218.00      211.07      4.23 o 
   4   0   2      185.10      208.17      4.21 o 
   5   0   2      283.10      320.81      6.40 o 
   6   0   2       38.06       41.85      1.35 o 
   7   0   2       39.70       42.89      1.70 o 
   8   0   2        1.06        0.98      0.52 o 
   9   0   2        2.89        3.48      0.79 o 
 -10   1   2        0.28       -0.15      0.38 o 
  -9   1   2        0.44       -0.49      0.49 o 
  -8   1   2        0.82        1.17      0.37 o 
  -7   1   2       12.13       12.88      0.63 o 
  -6   1   2        0.06        0.45      0.31 o 
  -5   1   2        2.48        2.43      0.31 o 
  -3   1   2      219.90      223.79      2.99 o 
  -2   1   2      275.94      247.59      5.70 o 
  -1   1   2       29.12       32.03      0.55 o 
   1   1   2      105.99       79.44      1.05 o 
   2   1   2      150.43      132.94      1.69 o 
   3   1   2      673.70      676.50     11.00 o 
   4   1   2      139.26      133.07      2.01 o 
   5   1   2       24.92       22.00      0.61 o 
   6   1   2        5.58        5.85      0.43 o 
   7   1   2        9.97        9.35      0.51 o 
   8   1   2        0.50        0.40      0.39 o 
   9   1   2        9.08       10.16      0.69 o 
 -10   2   2        0.14        0.42      0.77 o 
  -9   2   2        0.08       -0.08      0.27 o 
  -8   2   2        0.40       -0.05      0.34 o 
  -7   2   2        6.41        6.19      0.47 o 
  -6   2   2        2.66        1.25      0.27 o 
  -5   2   2        7.83        8.62      0.36 o 
  -4   2   2       75.05       69.91      1.05 o 
  -3   2   2       94.40       79.47      1.11 o 
  -2   2   2      273.22      256.49      2.82 o 
  -1   2   2       93.09       80.21      1.11 o 
   0   2   2      235.35      185.17      2.67 o 
   1   2   2      152.81      156.57      1.93 o 
   2   2   2       29.63       22.34      0.42 o 
   3   2   2       44.33       44.83      0.73 o 
   4   2   2        2.53        2.48      0.21 o 
   5   2   2       48.16       48.68      0.95 o 
   6   2   2        0.16        0.40      0.24 o 
   7   2   2        0.89        0.49      0.27 o 
   8   2   2        1.06        1.33      0.52 o 
   9   2   2        0.63        1.76      0.76 o 
  -9   3   2        0.89        1.02      0.58 o 
  -8   3   2        2.91        3.58      0.59 o 
  -7   3   2        0.43        0.20      0.26 o 
  -6   3   2        0.05       -0.18      0.21 o 
  -5   3   2        3.61        3.85      0.29 o 
  -4   3   2       63.35       60.47      0.96 o 
  -3   3   2       10.76       10.28      0.27 o 
  -2   3   2        1.14        1.18      0.12 o 
  -1   3   2        0.04        0.19      0.08 o 
   0   3   2     1055.72      929.49     14.80 o 
   1   3   2       46.71       42.09      0.66 o 
   2   3   2        3.51        2.99      0.14 o 
   3   3   2       61.10       58.59      0.92 o 
   4   3   2      148.69      150.68      2.16 o 
   5   3   2       74.95       70.75      1.41 o 
   6   3   2        0.11       -0.23      0.38 o 
   7   3   2       85.41       96.88      2.62 o 
   8   3   2        4.84        5.13      0.69 o 
   9   3   2        2.96        3.08      0.75 o 
  -9   4   2        6.37        5.35      0.67 o 
  -8   4   2        0.02        0.70      0.39 o 
  -7   4   2       15.80       17.50      0.78 o 
  -6   4   2       91.10      104.38      1.89 o 
  -5   4   2       25.67       28.04      0.66 o 
  -4   4   2      362.90      386.97      4.71 o 
  -3   4   2        0.07        0.14      0.15 o 
  -2   4   2       80.94       86.15      1.12 o 
  -1   4   2        8.55        7.43      0.26 o 
   1   4   2       13.60       15.08      0.31 o 
   2   4   2     1211.98     1327.39     32.41 o 
   3   4   2       90.44       90.07      1.27 o 
   4   4   2        3.01        1.89      0.17 o 
   5   4   2       13.53       14.76      0.50 o 
   6   4   2       25.57       28.63      0.86 o 
   7   4   2       93.23       96.27      2.52 o 
   8   4   2        0.11       -0.55      0.55 o 
   9   4   2        4.84        2.67      0.75 o 
  -9   5   2       14.00       12.76      0.82 o 
  -8   5   2        2.68        2.45      0.40 o 
  -7   5   2        4.58        3.99      0.45 o 
  -6   5   2       21.81       24.09      0.79 o 
  -5   5   2        0.52        0.40      0.30 o 
  -4   5   2       95.64      106.24      1.58 o 
  -3   5   2        0.55        0.76      0.17 o 
  -2   5   2       61.21       63.79      1.10 o 
  -1   5   2       20.68       19.76      0.45 o 
   0   5   2      593.20      613.68      7.97 o 
   1   5   2        0.03       -0.14      0.14 o 
   2   5   2      289.68      268.99      3.73 o 
   3   5   2        0.96        1.05      0.15 o 
   4   5   2      149.09      163.51      2.47 o 
   5   5   2      187.69      191.75      3.04 o 
   6   5   2       18.51       19.70      0.69 o 
   7   5   2        8.97        8.69      0.53 o 
   8   5   2        0.01        0.30      0.53 o 
  -9   6   2        4.35        4.51      0.63 o 
  -8   6   2        0.76        0.41      0.45 o 
  -7   6   2        0.01       -0.33      0.33 o 
  -6   6   2        1.39        1.72      0.33 o 
  -5   6   2        2.81        2.16      0.27 o 
  -4   6   2        0.52        0.42      0.18 o 
  -3   6   2        0.61        0.17      0.22 o 
  -2   6   2      145.58      158.82      2.20 o 
  -1   6   2       22.01       18.77      0.48 o 
   0   6   2       78.65       79.42      1.47 o 
   1   6   2      110.77      128.02      2.01 o 
   2   6   2       79.96       82.60      1.53 o 
   3   6   2       31.84       28.16      0.57 o 
   4   6   2        2.66        2.98      0.24 o 
   5   6   2      107.27      121.23      2.22 o 
   6   6   2        0.11        0.15      0.31 o 
   7   6   2        0.02        0.15      0.33 o 
   8   6   2        1.59        1.04      0.55 o 
  -8   7   2        0.31        0.63      0.41 o 
  -7   7   2        0.46        0.09      0.31 o 
  -6   7   2        3.92        3.44      0.40 o 
  -5   7   2        5.95        5.72      0.36 o 
  -4   7   2        3.71        2.68      0.26 o 
  -3   7   2        0.71        0.21      0.22 o 
  -2   7   2        5.52        4.87      0.26 o 
  -1   7   2        5.57        6.31      0.30 o 
   0   7   2        0.22        0.26      0.25 o 
   1   7   2        3.77        3.89      0.37 o 
   2   7   2        6.60        6.64      0.36 o 
   3   7   2       52.34       49.33      1.05 o 
   4   7   2        2.17        3.09      0.21 o 
   5   7   2       20.43       20.96      0.62 o 
   6   7   2        0.04        0.19      0.29 o 
   7   7   2        0.89        0.79      0.36 o 
   8   7   2        0.07       -0.09      0.46 o 
  -8   8   2        1.06        0.42      0.47 o 
  -7   8   2        1.13        0.52      0.36 o 
  -6   8   2        4.41        4.83      0.39 o 
  -5   8   2        0.04        0.31      0.34 o 
  -4   8   2       93.41      108.18      2.17 o 
  -3   8   2       15.50       14.98      0.51 o 
  -2   8   2      403.70      423.61      6.09 o 
  -1   8   2       34.24       34.70      0.74 o 
   0   8   2      293.73      324.53      4.41 o 
   1   8   2        0.07        0.31      0.36 o 
   2   8   2       37.47       34.81      1.00 o 
   3   8   2        6.04        5.56      0.49 o 
   4   8   2        3.98        3.93      0.36 o 
   5   8   2       14.34       14.17      0.52 o 
   6   8   2        0.26        0.28      0.28 o 
   7   8   2        0.62        0.27      0.31 o 
  -7   9   2        0.01        0.47      0.49 o 
  -6   9   2       37.68       37.26      1.64 o 
  -5   9   2       39.63       42.67      1.35 o 
  -4   9   2      112.37      128.19      2.55 o 
  -3   9   2        6.90        7.46      0.39 o 
  -2   9   2        3.07        2.77      0.33 o 
  -1   9   2       12.31       13.60      0.45 o 
   0   9   2      244.66      248.07      3.60 o 
   1   9   2       91.39       93.89      2.05 o 
   2   9   2      180.84      185.88      3.68 o 
   3   9   2        0.51        1.59      0.47 o 
   4   9   2        1.64        2.53      0.35 o 
   5   9   2        1.44        0.34      0.43 o 
   6   9   2        1.94        1.97      0.51 o 
  -6  10   2        1.97        2.54      0.56 o 
  -5  10   2        4.56        3.19      0.45 o 
  -4  10   2        0.04        0.27      0.33 o 
  -3  10   2        0.17       -0.27      0.39 o 
  -2  10   2        8.37        8.21      0.47 o 
  -1  10   2        1.09        0.58      0.32 o 
   0  10   2       38.27       36.87      0.90 o 
   1  10   2        3.15        3.31      0.51 o 
   2  10   2        0.00       -0.42      0.42 o 
   3  10   2        0.55        0.45      0.44 o 
   4  10   2        0.72        0.77      0.38 o 
   5  10   2        4.86        5.46      0.61 o 
  -5  11   2        0.25        1.08      0.63 o 
  -4  11   2        1.69        1.07      0.45 o 
  -3  11   2        0.04        0.25      0.41 o 
  -2  11   2        0.75        1.17      0.45 o 
  -1  11   2        0.64        0.38      0.35 o 
   0  11   2        2.43        3.26      0.31 o 
   1  11   2        0.12       -0.33      0.42 o 
   2  11   2       10.73       13.79      0.87 o 
   3  11   2        0.22        0.64      0.49 o 
   4  11   2        0.13        0.81      0.71 o 
  -3  12   2        0.06       -0.62      0.62 o 
  -2  12   2        0.08        0.39      0.58 o 
  -1  12   2        0.00       -0.24      0.49 o 
   0  12   2        0.80        0.38      0.48 o 
   1  12   2        0.32       -0.44      0.63 o 
   2  12   2        6.04        4.96      0.70 o 
   3  12   2        1.71        1.02      0.79 o 
 -10   1   3        0.86        0.54      0.54 o 
  -9   1   3       15.45       14.68      0.85 o 
  -8   1   3        0.41        1.06      0.42 o 
  -7   1   3        0.19        0.01      0.36 o 
  -6   1   3        0.42       -0.15      0.33 o 
  -5   1   3       17.43       15.74      0.52 o 
  -4   1   3     1126.44     1163.91     16.49 o 
  -3   1   3       27.06       27.44      0.52 o 
  -2   1   3      811.88      796.91      9.55 o 
  -1   1   3       22.79       20.67      0.42 o 
   0   1   3     1166.59     1030.02     20.72 o 
   1   1   3       47.52       53.20      0.75 o 
   2   1   3       86.75       93.55      1.26 o 
   3   1   3      436.41      437.26      5.12 o 
   4   1   3       35.92       34.61      0.69 o 
   5   1   3       17.10       14.66      0.53 o 
   6   1   3        3.07        3.72      0.40 o 
   7   1   3        0.02        0.46      0.37 o 
   8   1   3        0.08        0.07      0.47 o 
   9   1   3        2.61        3.26      0.56 o 
 -10   2   3        0.18        0.63      0.79 o 
  -9   2   3        0.77        0.37      0.43 o 
  -8   2   3        1.26        1.34      0.38 o 
  -7   2   3        0.10       -0.32      0.32 o 
  -6   2   3        8.50        8.42      0.39 o 
  -5   2   3        6.63        4.89      0.36 o 
  -4   2   3       25.75       26.05      0.58 o 
  -3   2   3       21.45       18.39      0.39 o 
  -2   2   3       80.49       81.23      1.05 o 
  -1   2   3      511.71      455.53      5.69 o 
   0   2   3     1067.75      963.46     17.04 o 
   1   2   3      147.51      143.19      1.69 o 
   2   2   3       76.08       62.81      0.84 o 
   3   2   3       85.76       89.45      1.13 o 
   4   2   3        4.96        4.41      0.27 o 
   5   2   3       44.86       43.43      1.02 o 
   6   2   3       23.80       23.13      0.75 o 
   7   2   3       60.91       63.61      1.68 o 
   8   2   3        0.25        0.27      0.35 o 
   9   2   3        0.14        0.45      0.81 o 
  -9   3   3        0.12        0.23      0.33 o 
  -8   3   3        7.60        7.46      0.51 o 
  -7   3   3       25.76       28.54      0.83 o 
  -6   3   3        7.98        8.35      0.42 o 
  -5   3   3        4.00        4.40      0.31 o 
  -4   3   3        0.00       -0.10      0.18 o 
  -3   3   3        7.61        6.02      0.22 o 
  -2   3   3       44.30       38.84      0.62 o 
  -1   3   3       22.82       24.38      0.49 o 
   0   3   3      115.83      109.89      1.67 o 
   1   3   3      597.06      611.85      7.91 o 
   2   3   3       23.82       26.90      0.50 o 
   3   3   3       36.39       34.12      0.59 o 
   4   3   3        3.36        3.93      0.27 o 
   5   3   3       77.12       79.90      1.92 o 
   6   3   3        7.06        8.06      0.61 o 
   7   3   3       14.08       15.82      0.86 o 
   8   3   3        1.28        1.02      0.65 o 
   9   3   3        0.03       -0.22      0.72 o 
  -9   4   3        1.79        1.29      0.57 o 
  -8   4   3        0.15        0.08      0.21 o 
  -7   4   3        3.35        3.75      0.39 o 
  -6   4   3        7.66        9.69      0.46 o 
  -5   4   3        7.25        6.81      0.33 o 
  -4   4   3        3.77        4.77      0.26 o 
  -3   4   3        0.01        0.00      0.13 o 
  -2   4   3        2.92        2.18      0.15 o 
  -1   4   3        7.29        7.77      0.29 o 
   0   4   3        3.01        4.00      0.25 o 
   1   4   3       40.03       49.09      0.77 o 
   2   4   3       56.93       59.09      0.99 o 
   3   4   3       78.97       85.49      1.36 o 
   4   4   3        1.07        0.38      0.19 o 
   5   4   3       14.39       15.86      0.57 o 
   6   4   3        1.61        1.52      0.46 o 
   7   4   3       14.91       15.74      0.87 o 
   8   4   3        1.66        1.35      0.60 o 
  -9   5   3        0.18        0.56      0.53 o 
  -8   5   3        1.53        0.81      0.42 o 
  -7   5   3        8.18        7.65      0.51 o 
  -6   5   3       35.63       38.77      1.01 o 
  -5   5   3        8.59       11.47      0.41 o 
  -4   5   3       43.19       47.65      0.84 o 
  -3   5   3        4.41        3.52      0.21 o 
  -2   5   3       24.31       27.90      0.66 o 
  -1   5   3       42.83       39.79      0.75 o 
   0   5   3      295.85      343.02      4.37 o 
   1   5   3       10.29       10.20      0.33 o 
   2   5   3        0.86        0.35      0.21 o 
   3   5   3        3.75        4.07      0.29 o 
   4   5   3       23.06       26.91      0.56 o 
   5   5   3       92.05       97.40      1.93 o 
   6   5   3        0.87        0.39      0.31 o 
   7   5   3       13.32       11.60      0.73 o 
   8   5   3        0.03        0.84      0.54 o 
  -9   6   3        4.29        3.46      0.63 o 
  -8   6   3        0.06        0.16      0.48 o 
  -7   6   3        0.00       -0.27      0.39 o 
  -6   6   3        5.55        5.53      0.42 o 
  -5   6   3        0.04        0.05      0.25 o 
  -4   6   3       69.15       73.73      1.21 o 
  -3   6   3       49.99       51.84      0.83 o 
  -2   6   3      288.33      311.57      4.60 o 
  -1   6   3        0.08        0.00      0.18 o 
   0   6   3       46.57       46.60      0.85 o 
   1   6   3       15.07       12.97      0.33 o 
   2   6   3        0.60        0.63      0.19 o 
   3   6   3      129.21      127.23      2.00 o 
   4   6   3        0.09       -0.13      0.27 o 
   5   6   3       96.39      100.35      1.92 o 
   6   6   3        0.09        0.86      0.31 o 
   7   6   3        0.02       -0.32      0.39 o 
   8   6   3        0.33        0.61      0.51 o 
  -8   7   3        1.14        1.05      0.49 o 
  -7   7   3        2.45        1.89      0.45 o 
  -6   7   3       16.73       18.12      0.70 o 
  -5   7   3       21.15       25.23      0.68 o 
  -4   7   3        3.53        4.11      0.30 o 
  -3   7   3        0.36        0.10      0.25 o 
  -2   7   3       32.17       29.61      0.71 o 
  -1   7   3       27.11       26.99      0.74 o 
   0   7   3        0.73        0.51      0.19 o 
   1   7   3       14.69       13.13      0.46 o 
   2   7   3       49.00       55.20      1.10 o 
   3   7   3       66.77       76.37      1.35 o 
   4   7   3       23.78       21.79      0.65 o 
   5   7   3        4.93        4.47      0.45 o 
   6   7   3        0.00       -0.20      0.40 o 
   7   7   3        1.89        1.90      0.28 o 
  -7   8   3        5.44        5.72      0.52 o 
  -6   8   3        5.17        4.69      0.34 o 
  -5   8   3       18.44       19.24      0.72 o 
  -4   8   3       25.48       25.57      0.76 o 
  -3   8   3       11.59       13.01      0.56 o 
  -2   8   3        4.12        3.72      0.30 o 
  -1   8   3       69.13       73.83      1.30 o 
   0   8   3       32.91       34.39      0.78 o 
   1   8   3        0.00        0.45      0.26 o 
   2   8   3        7.16        7.68      0.39 o 
   3   8   3       22.40       21.02      0.62 o 
   4   8   3       16.69       17.00      0.61 o 
   5   8   3        0.76        0.36      0.35 o 
   6   8   3        1.80        1.77      0.44 o 
   7   8   3        4.17        3.09      0.72 o 
  -7   9   3        1.08        0.35      0.58 o 
  -6   9   3        0.04       -0.15      0.44 o 
  -5   9   3        1.30        1.19      0.43 o 
  -4   9   3       70.06       76.28      1.83 o 
  -3   9   3        0.06        0.34      0.36 o 
  -2   9   3      131.64      150.08      2.52 o 
  -1   9   3        2.18        1.67      0.27 o 
   0   9   3        0.01        0.52      0.23 o 
   1   9   3        6.84        8.00      0.54 o 
   2   9   3        1.33        0.57      0.45 o 
   3   9   3       21.05       20.81      0.78 o 
   4   9   3        2.14        1.35      0.42 o 
   5   9   3        2.61        2.38      0.28 o 
   6   9   3        0.44        0.00      0.34 o 
  -6  10   3        9.13        4.88      0.88 o 
  -5  10   3        3.22        2.40      0.57 o 
  -4  10   3       13.44       13.03      0.72 o 
  -3  10   3        0.00        0.35      0.44 o 
  -2  10   3       14.83       12.56      0.61 o 
  -1  10   3        1.33        0.49      0.27 o 
   0  10   3       33.42       30.92      0.90 o 
   1  10   3        1.22        0.73      0.33 o 
   2  10   3        1.90        2.49      0.52 o 
   3  10   3        0.20       -0.14      0.53 o 
   4  10   3        0.00       -0.36      0.36 o 
   5  10   3        0.01        0.33      0.50 o 
  -5  11   3        0.01       -0.61      0.73 o 
  -4  11   3        0.37        0.11      0.52 o 
  -3  11   3        0.01        0.42      0.46 o 
  -2  11   3        0.01        0.25      0.36 o 
  -1  11   3        0.39        0.51      0.35 o 
   0  11   3        1.84        2.05      0.37 o 
   1  11   3        4.49        5.31      0.44 o 
   2  11   3        0.03       -0.12      0.50 o 
   3  11   3        2.02        1.71      0.66 o 
   4  11   3        0.69        0.87      0.86 o 
  -3  12   3        0.01        0.27      0.69 o 
  -2  12   3        1.66        1.10      0.76 o 
  -1  12   3        0.26        0.64      0.71 o 
   0  12   3        0.12       -0.66      0.66 o 
   1  12   3        3.28        2.85      0.88 o 
   2  12   3        1.64        2.22      0.93 o 
 -10   0   4        0.96        1.08      0.87 o 
  -9   0   4        8.60        8.31      0.88 o 
  -8   0   4        7.63        6.53      0.64 o 
  -7   0   4        0.25        1.07      0.50 o 
  -6   0   4      147.55      161.07      3.78 o 
  -5   0   4        1.29        1.89      0.41 o 
  -3   0   4       58.04       61.14      1.31 o 
  -2   0   4      727.63      715.45     10.28 o 
  -1   0   4      196.30      155.99      2.69 o 
   0   0   4       40.00       41.47      0.91 o 
   2   0   4      240.95      264.49      4.76 o 
   3   0   4      301.69      342.77      5.62 o 
   4   0   4       32.21       31.96      0.95 o 
   5   0   4      122.20      122.86      2.89 o 
   6   0   4        2.13        2.28      0.54 o 
   7   0   4        4.35        4.79      0.58 o 
   8   0   4        1.82        1.64      0.65 o 
 -10   1   4        0.03       -0.46      0.51 o 
  -9   1   4        0.38       -0.06      0.53 o 
  -8   1   4        0.04       -0.10      0.37 o 
  -7   1   4        0.46        1.22      0.39 o 
  -6   1   4      203.70      241.35      3.33 o 
  -5   1   4       55.74       59.09      1.06 o 
  -4   1   4      119.05      124.01      1.71 o 
  -3   1   4       19.64       22.19      0.45 o 
  -2   1   4      583.23      560.94      5.96 o 
  -1   1   4        2.79        1.64      0.20 o 
   0   1   4      145.81      136.44      1.69 o 
   1   1   4      793.78      784.84     12.43 o 
   2   1   4      289.30      290.04      3.33 o 
   3   1   4       49.96       47.90      0.74 o 
   4   1   4       10.32       12.75      0.36 o 
   5   1   4       15.63       13.44      0.47 o 
   6   1   4        0.24        0.10      0.33 o 
   7   1   4       26.12       24.97      0.80 o 
   8   1   4        0.00       -0.17      0.38 o 
  -9   2   4        2.33        2.26      0.51 o 
  -8   2   4        0.14        0.57      0.41 o 
  -7   2   4        0.00       -0.39      0.39 o 
  -6   2   4       29.70       30.68      0.79 o 
  -5   2   4       25.05       24.52      0.64 o 
  -4   2   4       23.13       24.17      0.57 o 
  -3   2   4       27.78       24.03      0.47 o 
  -2   2   4       92.63       88.79      1.24 o 
  -1   2   4      164.99      167.53      2.22 o 
   0   2   4        0.50        1.33      0.16 o 
   1   2   4       38.61       37.45      0.59 o 
   2   2   4        5.52        6.45      0.24 o 
   3   2   4      196.52      191.67      2.28 o 
   4   2   4        0.49        0.26      0.19 o 
   5   2   4        0.00        0.17      0.27 o 
   6   2   4        5.84        7.35      0.45 o 
   7   2   4        5.20        5.34      0.45 o 
   8   2   4        1.88        1.71      0.46 o 
  -9   3   4        0.02       -0.04      0.47 o 
  -8   3   4        0.03       -0.36      0.36 o 
  -7   3   4        0.07        0.03      0.30 o 
  -6   3   4        0.76        0.43      0.28 o 
  -5   3   4        1.72        1.57      0.29 o 
  -4   3   4        2.85        2.91      0.24 o 
  -3   3   4        0.03        0.05      0.18 o 
  -2   3   4      439.82      438.15      5.04 o 
  -1   3   4        4.13        4.10      0.18 o 
   0   3   4        5.02        4.53      0.19 o 
   1   3   4       78.01       77.27      1.06 o 
   2   3   4      196.16      194.19      2.43 o 
   3   3   4      167.64      159.76      1.97 o 
   4   3   4        4.59        4.11      0.25 o 
   5   3   4      254.64      282.01      4.38 o 
   6   3   4        6.95        7.70      0.51 o 
   7   3   4        4.01        3.21      0.49 o 
   8   3   4        2.11        2.10      0.52 o 
  -9   4   4        3.26        3.29      0.44 o 
  -8   4   4       14.25       16.06      0.84 o 
  -7   4   4       11.15       12.50      0.54 o 
  -6   4   4       51.70       59.72      1.33 o 
  -5   4   4        0.61        0.45      0.25 o 
  -4   4   4        8.39        8.63      0.33 o 
  -3   4   4       11.84       13.88      0.39 o 
  -2   4   4      490.38      515.31      6.12 o 
  -1   4   4        6.99        7.59      0.31 o 
   0   4   4      897.84      990.26     14.62 o 
   1   4   4       43.68       44.89      0.85 o 
   2   4   4        1.05        1.23      0.23 o 
   3   4   4        4.94        4.41      0.29 o 
   4   4   4       45.40       46.07      0.84 o 
   5   4   4      144.43      156.63      2.56 o 
   6   4   4        2.91        2.47      0.45 o 
   7   4   4        8.82        9.77      0.63 o 
   8   4   4        0.31        0.81      0.54 o 
  -9   5   4        1.76        0.65      0.73 o 
  -8   5   4        1.41        2.22      0.40 o 
  -7   5   4        0.53        0.15      0.35 o 
  -6   5   4       15.53       16.70      0.65 o 
  -5   5   4        3.27        3.39      0.33 o 
  -4   5   4       34.70       37.75      0.74 o 
  -3   5   4        8.85        9.21      0.32 o 
  -2   5   4      291.65      318.30      4.43 o 
  -1   5   4        6.07        5.80      0.29 o 
   0   5   4      112.72      101.98      1.58 o 
   1   5   4        0.79        0.82      0.16 o 
   2   5   4      230.09      244.75      3.62 o 
   3   5   4      238.27      216.90      3.30 o 
   4   5   4       68.00       74.40      1.47 o 
   5   5   4       21.81       24.62      0.73 o 
   6   5   4        0.05        0.14      0.25 o 
   7   5   4        1.92        1.23      0.37 o 
   8   5   4        0.16       -0.26      0.38 o 
  -8   6   4        0.03       -0.22      0.50 o 
  -7   6   4        0.04       -0.01      0.33 o 
  -6   6   4        0.60        0.44      0.34 o 
  -5   6   4        0.05       -0.06      0.24 o 
  -4   6   4       48.44       53.13      1.00 o 
  -3   6   4       13.94       14.04      0.43 o 
  -2   6   4       15.28       12.98      0.53 o 
  -1   6   4       62.84       62.74      1.31 o 
   0   6   4       75.65       74.12      1.33 o 
   1   6   4       46.81       43.50      0.89 o 
   2   6   4       43.04       54.54      1.07 o 
   3   6   4      163.35      175.05      2.95 o 
   4   6   4        0.00        0.78      0.31 o 
   5   6   4        0.07       -0.27      0.30 o 
   6   6   4        6.29        6.63      0.62 o 
   7   6   4        3.65        3.65      0.27 o 
  -8   7   4        0.69        0.87      0.54 o 
  -7   7   4        2.17        1.44      0.45 o 
  -6   7   4        1.79        1.25      0.35 o 
  -5   7   4        1.17        1.30      0.32 o 
  -4   7   4       11.43       13.62      0.45 o 
  -3   7   4        4.29        3.45      0.28 o 
  -2   7   4        3.69        4.27      0.42 o 
  -1   7   4        1.44        2.45      0.38 o 
   0   7   4        0.06       -0.15      0.23 o 
   1   7   4       85.69       81.47      1.47 o 
   2   7   4        0.09        0.17      0.23 o 
   3   7   4       36.74       35.04      0.89 o 
   4   7   4        1.04        1.40      0.33 o 
   5   7   4        0.60        0.41      0.30 o 
   6   7   4        0.03        0.39      0.45 o 
   7   7   4        1.91        2.99      0.69 o 
  -7   8   4        0.02        0.02      0.48 o 
  -6   8   4       23.08       26.91      0.93 o 
  -5   8   4        2.58        2.73      0.45 o 
  -4   8   4      129.07      145.62      2.93 o 
  -3   8   4        9.80        8.66      0.43 o 
  -2   8   4      141.97      157.52      2.59 o 
  -1   8   4        0.00       -0.29      0.33 o 
   0   8   4       19.64       17.85      0.62 o 
   1   8   4        4.16        3.44      0.25 o 
   2   8   4        2.72        2.32      0.28 o 
   3   8   4       26.04       24.93      0.70 o 
   4   8   4        0.16       -0.03      0.30 o 
   5   8   4        0.20        0.03      0.37 o 
   6   8   4        0.02        0.00      0.45 o 
  -7   9   4       10.10        9.93      1.05 o 
  -6   9   4       25.10       22.63      1.11 o 
  -5   9   4        3.26        2.22      0.35 o 
  -4   9   4        1.97        2.49      0.49 o 
  -3   9   4        9.09        7.92      0.57 o 
  -2   9   4      107.04      115.34      2.07 o 
  -1   9   4       44.70       46.80      1.20 o 
   0   9   4      119.52      120.66      2.39 o 
   1   9   4        0.68        1.33      0.21 o 
   2   9   4        1.09        0.93      0.41 o 
   3   9   4        1.83        1.70      0.29 o 
   4   9   4        5.34        6.75      0.46 o 
   5   9   4        2.85        1.81      0.44 o 
  -6  10   4        0.96        2.34      0.93 o 
  -5  10   4        0.09       -0.59      0.59 o 
  -4  10   4        0.46        0.89      0.50 o 
  -3  10   4        0.46        0.06      0.33 o 
  -2  10   4       29.91       27.98      0.89 o 
  -1  10   4        1.32        1.14      0.20 o 
   0  10   4        2.53        2.27      0.37 o 
   1  10   4        1.08        0.63      0.24 o 
   2  10   4        0.08        0.32      0.41 o 
   3  10   4        3.77        4.07      0.57 o 
   4  10   4        0.26        0.21      0.50 o 
  -4  11   4        0.50        1.27      0.59 o 
  -3  11   4        0.10        1.71      0.54 o 
  -2  11   4        0.02       -0.03      0.46 o 
  -1  11   4        0.47        0.83      0.52 o 
   0  11   4        9.14       10.21      0.70 o 
   1  11   4        0.13        1.29      0.71 o 
   2  11   4        0.30        0.37      0.68 o 
   3  11   4        1.35        1.55      1.05 o 
  -2  12   4        0.73        1.02      0.89 o 
  -1  12   4        0.33       -0.74      0.75 o 
   0  12   4        3.04        2.97      0.89 o 
   1  12   4        2.50        2.46      1.05 o 
  -9   1   5        0.09       -0.39      0.47 o 
  -8   1   5        2.13        1.65      0.40 o 
  -7   1   5        2.19        1.74      0.41 o 
  -6   1   5      235.71      261.26      3.74 o 
  -5   1   5       12.44       14.81      0.50 o 
  -4   1   5      120.25      134.54      1.89 o 
  -3   1   5        0.04        0.75      0.27 o 
  -2   1   5      332.89      338.40      3.74 o 
  -1   1   5       25.62       25.09      0.50 o 
   0   1   5       88.21       92.66      1.28 o 
   1   1   5      209.50      214.84      2.54 o 
   2   1   5       41.07       37.63      0.64 o 
   3   1   5       53.48       47.10      0.78 o 
   4   1   5        7.84        7.58      0.33 o 
   5   1   5        0.37        0.03      0.28 o 
   6   1   5        0.00        0.07      0.34 o 
   7   1   5        4.91        4.60      0.46 o 
   8   1   5        2.59        2.26      0.46 o 
  -9   2   5        0.07       -0.15      0.52 o 
  -8   2   5        0.44       -0.01      0.39 o 
  -7   2   5        0.37        0.27      0.35 o 
  -6   2   5       13.84       16.23      0.61 o 
  -5   2   5        4.76        5.54      0.39 o 
  -4   2   5        6.71        7.96      0.34 o 
  -3   2   5      123.47      128.77      1.67 o 
  -2   2   5      145.10      133.52      1.78 o 
  -1   2   5       26.92       25.65      0.57 o 
   0   2   5        9.08        8.12      0.31 o 
   1   2   5       76.21       81.10      1.15 o 
   2   2   5       17.86       17.91      0.45 o 
   3   2   5      115.84      115.03      1.59 o 
   4   2   5       37.60       34.97      0.74 o 
   5   2   5      107.05      108.32      1.83 o 
   6   2   5        0.26       -0.14      0.37 o 
   7   2   5        0.02        0.70      0.43 o 
   8   2   5        0.01        0.51      0.39 o 
  -9   3   5        3.58        3.40      0.54 o 
  -8   3   5        1.95        1.31      0.49 o 
  -7   3   5        0.58        0.71      0.36 o 
  -6   3   5        0.18        0.44      0.33 o 
  -5   3   5        1.24        1.20      0.33 o 
  -4   3   5        0.02        0.15      0.24 o 
  -3   3   5        4.21        3.93      0.27 o 
  -2   3   5        6.63        4.96      0.24 o 
  -1   3   5      227.30      235.20      2.85 o 
   0   3   5        2.38        3.13      0.22 o 
   1   3   5       26.14       26.47      0.56 o 
   2   3   5       20.69       19.90      0.45 o 
   3   3   5       83.13       82.47      1.25 o 
   4   3   5       11.84       15.82      0.45 o 
   5   3   5       16.11       19.07      0.61 o 
   6   3   5        3.19        2.49      0.47 o 
   7   3   5        0.30        0.31      0.51 o 
   8   3   5        1.11        0.85      0.55 o 
  -9   4   5        0.42        0.17      0.56 o 
  -8   4   5        1.20        0.56      0.43 o 
  -7   4   5        1.16        1.45      0.43 o 
  -6   4   5        0.91        0.94      0.39 o 
  -5   4   5        0.00       -0.27      0.27 o 
  -4   4   5        2.05        2.04      0.28 o 
  -3   4   5        3.09        2.30      0.24 o 
  -2   4   5        4.82        3.73      0.24 o 
  -1   4   5       11.59       13.14      0.41 o 
   0   4   5       20.91       21.14      0.57 o 
   1   4   5       55.36       57.64      0.99 o 
   2   4   5        0.77        1.01      0.33 o 
   3   4   5       39.87       43.34      0.89 o 
   4   4   5        0.14        0.24      0.15 o 
   5   4   5       20.68       20.42      0.63 o 
   6   4   5        2.62        2.73      0.39 o 
   7   4   5        0.08       -0.23      0.46 o 
  -9   5   5        1.87        1.39      0.80 o 
  -8   5   5        5.93        6.31      0.55 o 
  -7   5   5        1.89        2.00      0.44 o 
  -6   5   5       13.27       16.16      0.64 o 
  -5   5   5        1.85        2.15      0.32 o 
  -4   5   5        6.60        8.79      0.43 o 
  -3   5   5       15.31       16.67      0.45 o 
  -2   5   5       88.65       99.43      1.70 o 
  -1   5   5        0.59        0.78      0.20 o 
   0   5   5        3.53        2.67      0.27 o 
   1   5   5        4.01        3.13      0.36 o 
   2   5   5       22.95       27.15      0.69 o 
   3   5   5       80.78       84.58      1.65 o 
   4   5   5        1.25        0.87      0.32 o 
   5   5   5       13.71       13.52      0.60 o 
   6   5   5        0.51        1.29      0.43 o 
   7   5   5        3.69        2.96      0.33 o 
  -8   6   5        0.30       -0.39      0.39 o 
  -7   6   5        0.06        0.17      0.38 o 
  -6   6   5        3.40        4.88      0.48 o 
  -5   6   5        7.82        8.43      0.43 o 
  -4   6   5       74.10       86.04      1.48 o 
  -3   6   5        0.72        0.45      0.27 o 
  -2   6   5       14.18       14.08      0.45 o 
  -1   6   5        3.51        3.51      0.25 o 
   0   6   5        0.86        1.01      0.16 o 
   1   6   5      118.80      117.57      1.87 o 
   2   6   5        0.81        1.53      0.28 o 
   3   6   5      126.85      138.69      2.50 o 
   4   6   5        0.03        0.62      0.33 o 
   5   6   5        0.00        0.04      0.33 o 
   6   6   5        1.32        1.38      0.50 o 
   7   6   5        0.07        0.62      0.67 o 
  -8   7   5        3.27        2.39      0.65 o 
  -7   7   5        3.81        2.57      0.56 o 
  -6   7   5        0.21       -0.19      0.39 o 
  -5   7   5        0.16       -0.10      0.30 o 
  -4   7   5        0.56        0.27      0.37 o 
  -3   7   5        3.59        3.13      0.39 o 
  -2   7   5        0.04       -0.15      0.30 o 
  -1   7   5        3.32        3.06      0.36 o 
   0   7   5       32.17       35.09      0.80 o 
   1   7   5       69.88       78.99      1.50 o 
   2   7   5       20.57       18.13      0.58 o 
   3   7   5        6.32        5.79      0.37 o 
   4   7   5        0.30        0.18      0.31 o 
   5   7   5        4.64        3.93      0.40 o 
   6   7   5        3.71        4.03      0.61 o 
  -7   8   5        3.78        3.03      0.63 o 
  -6   8   5        5.28        4.43      0.45 o 
  -5   8   5        1.32        1.74      0.63 o 
  -4   8   5       13.18       14.24      0.77 o 
  -3   8   5       20.60       20.60      0.87 o 
  -2   8   5       33.15       34.87      1.16 o 
  -1   8   5        3.96        2.97      0.45 o 
   0   8   5       11.92       11.65      0.45 o 
   1   8   5       21.81       19.50      0.84 o 
   2   8   5       20.68       20.78      0.65 o 
   3   8   5        0.41        0.35      0.29 o 
   4   8   5        0.92        0.54      0.31 o 
   5   8   5        6.14        6.25      0.68 o 
  -6   9   5       15.02       14.23      1.47 o 
  -5   9   5        0.00        0.42      0.59 o 
  -4   9   5       30.88       32.69      1.45 o 
  -3   9   5        0.76        0.68      0.40 o 
  -2   9   5        0.02        0.26      0.39 o 
  -1   9   5        1.54        1.05      0.37 o 
   0   9   5        0.13        0.21      0.23 o 
   1   9   5       19.71       17.83      0.83 o 
   2   9   5        1.81        1.59      0.47 o 
   3   9   5        0.78        0.63      0.33 o 
   4   9   5        0.52        0.50      0.43 o 
   5   9   5        1.02        1.14      0.61 o 
  -5  10   5        0.11        0.31      0.80 o 
  -4  10   5        4.13        3.03      0.75 o 
  -3  10   5        0.53        0.69      0.43 o 
  -2  10   5       14.40       11.66      0.66 o 
  -1  10   5        0.10        0.15      0.33 o 
   0  10   5        1.29        1.82      0.26 o 
   1  10   5        0.30       -0.07      0.57 o 
   2  10   5        0.13       -0.06      0.62 o 
   3  10   5        0.00        0.28      0.45 o 
   4  10   5        0.23       -0.09      0.56 o 
  -4  11   5        0.58       -0.57      0.57 o 
  -3  11   5        0.07       -0.10      0.62 o 
  -2  11   5        0.08        0.22      0.55 o 
  -1  11   5        3.94        3.99      0.68 o 
   0  11   5        0.03        0.39      0.54 o 
   1  11   5        1.80        2.62      0.93 o 
   2  11   5        0.44       -0.31      0.74 o 
  -9   0   6        0.01       -0.26      0.74 o 
  -8   0   6       32.55       29.84      1.47 o 
  -7   0   6        0.01       -0.26      0.61 o 
  -6   0   6      506.20      620.15     14.12 o 
  -5   0   6       11.83       14.15      0.78 o 
  -4   0   6       65.12       67.73      1.75 o 
  -3   0   6       17.35       17.66      0.83 o 
  -2   0   6        4.56        5.55      0.40 o 
  -1   0   6      431.07      443.16      6.87 o 
   0   0   6       87.25       89.67      1.86 o 
   1   0   6      123.50      134.66      2.41 o 
   2   0   6       11.82       13.22      0.59 o 
   3   0   6      139.48      143.35      2.98 o 
   4   0   6        2.89        1.84      0.31 o 
   5   0   6        1.80        1.08      0.46 o 
   6   0   6        6.82        8.01      0.78 o 
   7   0   6        1.53        1.41      0.61 o 
  -9   1   6        0.00       -0.38      0.56 o 
  -8   1   6       22.22       23.17      0.92 o 
  -7   1   6        9.72       10.03      0.52 o 
  -6   1   6       21.56       24.36      0.75 o 
  -5   1   6        3.03        2.99      0.36 o 
  -4   1   6       25.99       28.24      0.73 o 
  -3   1   6        0.59        0.21      0.30 o 
  -2   1   6       38.46       39.25      0.74 o 
  -1   1   6      314.40      331.76      3.75 o 
   0   1   6      183.42      202.22      2.43 o 
   1   1   6       16.12       14.84      0.43 o 
   2   1   6        8.52        9.12      0.38 o 
   3   1   6       14.27       11.88      0.42 o 
   4   1   6        3.62        3.10      0.21 o 
   5   1   6       34.28       32.01      0.89 o 
   6   1   6        0.35        0.53      0.41 o 
   7   1   6        0.87        0.07      0.46 o 
  -9   2   6        0.04       -0.55      0.55 o 
  -8   2   6        7.12        5.86      0.53 o 
  -7   2   6        5.13        4.83      0.46 o 
  -6   2   6        0.08       -0.03      0.35 o 
  -5   2   6        1.10        0.93      0.33 o 
  -4   2   6       32.70       35.74      0.77 o 
  -3   2   6       38.86       41.89      0.79 o 
  -2   2   6       16.86       18.43      0.49 o 
  -1   2   6        9.27        9.85      0.42 o 
   0   2   6        0.01       -0.03      0.18 o 
   1   2   6      182.97      181.31      2.31 o 
   2   2   6        2.75        3.06      0.28 o 
   3   2   6        0.11        0.21      0.24 o 
   4   2   6       15.34       17.96      0.50 o 
   5   2   6       13.37       13.04      0.45 o 
   6   2   6        6.02        6.43      0.46 o 
   7   2   6        0.04       -0.14      0.43 o 
  -9   3   6        0.11       -0.29      0.49 o 
  -8   3   6        0.53        0.53      0.48 o 
  -7   3   6        0.80        0.27      0.45 o 
  -6   3   6        0.65        0.38      0.36 o 
  -5   3   6        1.89        1.55      0.33 o 
  -4   3   6       77.89       84.51      1.42 o 
  -3   3   6        0.10        0.35      0.21 o 
  -2   3   6        6.34        8.05      0.38 o 
  -1   3   6       12.31       12.11      0.40 o 
   0   3   6       80.01       81.39      1.30 o 
   1   3   6      145.36      147.62      2.17 o 
   2   3   6       13.43       12.87      0.44 o 
   3   3   6      328.76      353.81      4.67 o 
   4   3   6        3.82        3.19      0.28 o 
   5   3   6        2.93        2.18      0.30 o 
   6   3   6        4.96        4.89      0.45 o 
   7   3   6        2.49        1.18      0.57 o 
  -8   4   6        5.84        5.22      0.57 o 
  -7   4   6        0.88        0.31      0.39 o 
  -6   4   6        1.14        0.59      0.33 o 
  -5   4   6        4.33        4.51      0.38 o 
  -4   4   6       65.16       72.21      1.28 o 
  -3   4   6        8.96       10.01      0.37 o 
  -2   4   6      231.64      261.38      3.31 o 
  -1   4   6        7.46        7.60      0.38 o 
   0   4   6        5.73        5.75      0.40 o 
   1   4   6        1.96        1.92      0.23 o 
   2   4   6       21.72       21.33      0.59 o 
   3   4   6      111.44      121.96      2.07 o 
   4   4   6        8.58        9.61      0.44 o 
   5   4   6        8.00        7.89      0.42 o 
   6   4   6        0.98        1.05      0.28 o 
   7   4   6        3.56        3.33      0.50 o 
  -8   5   6        1.87        1.53      0.44 o 
  -7   5   6        1.86        1.61      0.45 o 
  -6   5   6        9.94        9.57      0.57 o 
  -5   5   6        0.37        0.47      0.32 o 
  -4   5   6       62.85       69.96      1.35 o 
  -3   5   6        4.40        3.45      0.26 o 
  -2   5   6       12.18       11.65      0.45 o 
  -1   5   6        1.49        1.64      0.26 o 
   0   5   6      103.08      116.93      1.87 o 
   1   5   6      148.42      138.77      2.51 o 
   2   5   6       87.24       97.48      1.95 o 
   3   5   6       22.16       21.60      0.69 o 
   4   5   6        0.01        0.35      0.42 o 
   5   5   6        1.14        0.82      0.35 o 
   6   5   6        0.70        1.46      0.57 o 
  -8   6   6        0.30       -0.33      0.57 o 
  -7   6   6        0.04        0.21      0.41 o 
  -6   6   6        8.40        7.52      0.51 o 
  -5   6   6        3.49        4.49      0.39 o 
  -4   6   6        0.59        0.60      0.27 o 
  -3   6   6       10.32        9.03      0.46 o 
  -2   6   6       18.51       18.97      0.54 o 
  -1   6   6       27.94       27.52      0.67 o 
   0   6   6       60.92       69.45      1.17 o 
   1   6   6       97.94      102.95      1.86 o 
   2   6   6        0.32       -0.33      0.33 o 
   3   6   6        0.21       -0.22      0.33 o 
   4   6   6        8.97        8.67      0.59 o 
   5   6   6       10.08       11.55      0.65 o 
   6   6   6        5.54        7.39      0.71 o 
  -7   7   6        0.28        0.54      0.45 o 
  -6   7   6        8.22        9.23      0.66 o 
  -5   7   6        0.48        0.58      0.37 o 
  -4   7   6        6.88        8.25      0.57 o 
  -3   7   6        0.05        0.06      0.28 o 
  -2   7   6        4.09        3.59      0.45 o 
  -1   7   6       50.72       49.83      1.11 o 
   0   7   6        3.12        2.21      0.16 o 
   1   7   6       38.80       39.43      1.01 o 
   2   7   6        2.19        2.93      0.42 o 
   3   7   6        0.56        0.53      0.33 o 
   4   7   6        0.01       -0.32      0.39 o 
   5   7   6        1.55        0.90      0.50 o 
  -6   8   6       24.15       24.20      1.11 o 
  -5   8   6        1.67        2.25      0.53 o 
  -4   8   6       36.83       40.19      1.38 o 
  -3   8   6        0.05       -0.03      0.40 o 
  -2   8   6        3.27        3.09      0.51 o 
  -1   8   6        1.40        1.34      0.36 o 
   0   8   6        1.20        1.35      0.44 o 
   1   8   6       17.28       15.86      0.75 o 
   2   8   6        0.00       -0.13      0.30 o 
   3   8   6        0.00        0.15      0.33 o 
   4   8   6        0.02       -0.18      0.42 o 
   5   8   6        0.31        0.80      0.63 o 
  -6   9   6        0.20       -0.01      1.08 o 
  -5   9   6        3.64        2.38      0.76 o 
  -4   9   6       26.83       25.02      1.28 o 
  -3   9   6       10.51       10.24      0.75 o 
  -2   9   6       35.21       33.94      1.35 o 
  -1   9   6        0.58        0.20      0.34 o 
   0   9   6        0.36       -0.03      0.42 o 
   1   9   6        1.27        0.57      0.48 o 
   2   9   6        5.22        4.64      0.61 o 
   3   9   6        3.24        2.34      0.48 o 
   4   9   6        0.32        1.83      0.61 o 
  -4  10   6        9.00        4.64      1.02 o 
  -3  10   6        0.26       -0.35      0.63 o 
  -2  10   6        3.34        2.15      0.45 o 
  -1  10   6        0.87        1.11      0.56 o 
   0  10   6        0.18        0.00      0.55 o 
   1  10   6        0.90        0.69      0.63 o 
   2  10   6        0.43        0.44      0.50 o 
  -2  11   6        2.75        2.05      0.83 o 
  -1  11   6        0.04        0.93      1.07 o 
   0  11   6        0.13       -0.67      1.10 o 
  -9   1   7        0.34        0.27      0.60 o 
  -8   1   7       38.79       36.77      1.24 o 
  -7   1   7        3.79        3.08      0.52 o 
  -6   1   7       14.48       15.20      0.71 o 
  -5   1   7        0.07        0.07      0.35 o 
  -4   1   7       45.18       50.72      1.20 o 
  -3   1   7       10.03        9.04      0.45 o 
  -2   1   7       28.97       29.82      0.72 o 
  -1   1   7       40.86       44.07      0.86 o 
   0   1   7       21.36       21.78      0.56 o 
   1   1   7       60.61       61.09      1.06 o 
   2   1   7        6.03        7.02      0.36 o 
   3   1   7        0.68        1.25      0.33 o 
   4   1   7        0.03       -0.18      0.20 o 
   5   1   7        5.64        4.69      0.45 o 
   6   1   7        5.61        5.70      0.51 o 
  -8   2   7        4.20        4.41      0.62 o 
  -7   2   7        1.17        1.70      0.49 o 
  -6   2   7        0.00        0.15      0.45 o 
  -5   2   7       13.10       13.40      0.57 o 
  -4   2   7        9.52       10.58      0.47 o 
  -3   2   7        6.34        5.83      0.40 o 
  -2   2   7        2.41        2.14      0.32 o 
  -1   2   7       28.44       33.80      0.80 o 
   0   2   7        5.99        6.04      0.35 o 
   1   2   7      107.30      112.65      1.70 o 
   2   2   7       28.13       28.26      0.69 o 
   3   2   7      101.88      102.13      1.76 o 
   4   2   7        0.58       -0.03      0.22 o 
   5   2   7        0.48        1.08      0.31 o 
   6   2   7        0.01       -0.37      0.37 o 
  -8   3   7        0.00       -0.49      0.49 o 
  -7   3   7        0.00       -0.27      0.46 o 
  -6   3   7        1.75        1.21      0.46 o 
  -5   3   7        1.15        0.81      0.35 o 
  -4   3   7        2.12        1.41      0.33 o 
  -3   3   7       40.79       44.78      0.90 o 
  -2   3   7        0.27        0.43      0.32 o 
  -1   3   7        7.73        8.79      0.43 o 
   0   3   7       18.85       20.27      0.57 o 
   1   3   7       45.01       51.85      1.03 o 
   2   3   7        6.12        8.53      0.41 o 
   3   3   7        9.27       11.81      0.51 o 
   4   3   7        2.75        2.41      0.28 o 
   5   3   7        0.64        0.75      0.27 o 
   6   3   7        1.31        0.79      0.40 o 
  -8   4   7        0.07       -0.62      0.62 o 
  -7   4   7        0.00       -0.13      0.40 o 
  -6   4   7        0.08       -0.06      0.40 o 
  -5   4   7        0.01        0.62      0.34 o 
  -4   4   7        3.42        3.69      0.34 o 
  -3   4   7        0.74        0.42      0.25 o 
  -2   4   7        2.21        2.11      0.19 o 
  -1   4   7       12.28       11.12      0.50 o 
   0   4   7        0.19        0.09      0.16 o 
   1   4   7       32.13       35.45      0.77 o 
   2   4   7        1.89        1.59      0.37 o 
   3   4   7       14.16       14.19      0.63 o 
   4   4   7        2.02        2.41      0.38 o 
   5   4   7        0.00        0.05      0.17 o 
   6   4   7        0.46       -0.09      0.24 o 
  -8   5   7        2.29        0.54      0.51 o 
  -7   5   7        0.40        1.20      0.59 o 
  -6   5   7        1.40        0.99      0.44 o 
  -5   5   7        3.68        4.01      0.40 o 
  -4   5   7       16.14       17.16      0.55 o 
  -3   5   7        0.00        0.25      0.16 o 
  -2   5   7        1.73        1.78      0.33 o 
  -1   5   7        3.30        3.44      0.39 o 
   0   5   7       10.39       12.41      0.51 o 
   1   5   7       33.39       36.05      1.06 o 
   2   5   7        0.74        0.51      0.41 o 
   3   5   7        5.94        6.22      0.51 o 
   4   5   7        1.64        1.91      0.40 o 
   5   5   7        7.68        7.79      0.61 o 
  -7   6   7        0.66        0.93      0.51 o 
  -6   6   7       15.73       15.76      0.82 o 
  -5   6   7        0.07       -0.33      0.33 o 
  -4   6   7        1.73        1.26      0.24 o 
  -3   6   7        0.01       -0.35      0.35 o 
  -2   6   7        3.86        4.62      0.39 o 
  -1   6   7       57.42       63.06      1.23 o 
   0   6   7        1.97        1.94      0.27 o 
   1   6   7       84.65       98.76      2.14 o 
   2   6   7        0.04       -0.31      0.39 o 
   3   6   7        0.06        0.02      0.45 o 
   4   6   7        2.19        2.15      0.45 o 
   5   6   7        0.19       -0.09      0.45 o 
  -7   7   7        0.04        0.07      0.56 o 
  -6   7   7        0.65        0.13      0.41 o 
  -5   7   7        0.08       -0.18      0.32 o 
  -4   7   7        0.00        0.29      0.33 o 
  -3   7   7        0.12       -0.09      0.31 o 
  -2   7   7        6.97        7.25      0.42 o 
  -1   7   7       32.42       36.37      0.92 o 
   0   7   7        8.70        7.89      0.31 o 
   1   7   7        2.68        1.88      0.34 o 
   2   7   7        1.10        0.87      0.42 o 
   3   7   7        5.32        5.12      0.52 o 
   4   7   7        5.05        5.78      0.60 o 
  -6   8   7        6.54        4.66      0.51 o 
  -5   8   7        2.96        2.13      0.59 o 
  -4   8   7       12.79       12.21      0.78 o 
  -3   8   7        4.24        3.31      0.53 o 
  -2   8   7        6.39        5.92      0.53 o 
  -1   8   7       13.08       13.78      0.63 o 
   0   8   7        9.28        8.26      0.58 o 
   1   8   7        0.41        0.56      0.21 o 
   2   8   7        0.07        0.31      0.41 o 
   3   8   7        2.88        2.20      0.51 o 
   4   8   7        5.98        4.20      0.73 o 
  -5   9   7        0.11        0.46      0.92 o 
  -4   9   7        0.00        0.29      0.71 o 
  -3   9   7        0.08       -0.03      0.44 o 
  -2   9   7        0.01       -0.16      0.51 o 
  -1   9   7        7.90        5.61      0.62 o 
   0   9   7        0.60        0.46      0.53 o 
   1   9   7        0.05       -0.58      0.58 o 
   2   9   7        0.12        0.95      0.63 o 
  -3  10   7        0.01        0.45      0.88 o 
  -2  10   7        0.34       -0.21      0.71 o 
  -1  10   7        0.23       -0.07      0.65 o 
   0  10   7        0.20       -0.66      0.75 o 
   1  10   7        0.05       -0.38      0.64 o 
  -8   0   8       44.48       50.97      2.56 o 
  -7   0   8        1.69        2.06      0.77 o 
  -6   0   8        4.07        3.50      0.84 o 
  -5   0   8        0.08        1.29      0.62 o 
  -4   0   8        0.38        1.01      0.62 o 
  -3   0   8       79.58       83.98      2.37 o 
  -2   0   8       19.11       19.36      0.84 o 
  -1   0   8       10.71       10.58      0.76 o 
   0   0   8        1.96        2.39      0.45 o 
   1   0   8       71.01       77.78      2.11 o 
   2   0   8        2.96        2.67      0.51 o 
   3   0   8        0.34       -0.53      0.53 o 
   4   0   8        6.30        6.30      0.51 o 
   5   0   8        0.73        1.28      0.63 o 
   6   0   8        2.42        2.37      0.73 o 
  -8   1   8        2.87        2.64      0.69 o 
  -7   1   8        0.61        0.34      0.50 o 
  -6   1   8        0.16        0.13      0.43 o 
  -5   1   8        0.84       -0.10      0.43 o 
  -4   1   8        7.05        6.73      0.53 o 
  -3   1   8       48.33       55.12      1.23 o 
  -2   1   8       48.58       57.02      1.17 o 
  -1   1   8        0.29        0.38      0.34 o 
   0   1   8        3.38        3.02      0.31 o 
   1   1   8       12.07       12.73      0.49 o 
   2   1   8        3.75        4.19      0.39 o 
   3   1   8       18.61       15.41      0.63 o 
   4   1   8        1.34        0.85      0.32 o 
   5   1   8        1.42        0.57      0.36 o 
   6   1   8        0.18        0.78      0.55 o 
  -8   2   8        0.33       -0.34      0.65 o 
  -7   2   8        0.03       -0.19      0.53 o 
  -6   2   8        8.62        8.49      0.58 o 
  -5   2   8        3.60        3.39      0.44 o 
  -4   2   8       10.19       11.05      0.55 o 
  -3   2   8        1.93        1.77      0.40 o 
  -2   2   8        0.07        0.00      0.31 o 
  -1   2   8       69.10       73.34      1.46 o 
   0   2   8        3.39        3.07      0.34 o 
   1   2   8        0.26        0.10      0.27 o 
   2   2   8       12.38       12.74      0.51 o 
   3   2   8       14.50       14.36      0.58 o 
   4   2   8        7.47        7.77      0.49 o 
   5   2   8        0.28       -0.05      0.28 o 
  -8   3   8        0.16       -0.33      0.65 o 
  -7   3   8        1.17        0.63      0.55 o 
  -6   3   8       10.15       10.18      0.63 o 
  -5   3   8        0.02        0.22      0.37 o 
  -4   3   8        1.41        1.77      0.33 o 
  -3   3   8        0.05       -0.26      0.26 o 
  -2   3   8       12.12       14.03      0.55 o 
  -1   3   8       60.14       61.90      1.33 o 
   0   3   8        7.34        8.79      0.45 o 
   1   3   8      196.04      210.10      3.46 o 
   2   3   8        0.18        0.27      0.26 o 
   3   3   8        1.33        0.15      0.33 o 
   4   3   8        5.22        4.86      0.41 o 
   5   3   8        4.17        3.22      0.39 o 
  -7   4   8        0.86       -0.11      0.54 o 
  -6   4   8        6.90        5.70      0.56 o 
  -5   4   8        4.67        3.52      0.41 o 
  -4   4   8       32.85       37.24      0.95 o 
  -3   4   8        0.99        0.47      0.27 o 
  -2   4   8        3.22        3.36      0.20 o 
  -1   4   8        1.82        2.45      0.16 o 
   0   4   8        1.84        1.29      0.26 o 
   1   4   8       42.45       45.12      1.04 o 
   2   4   8        7.45        8.68      0.51 o 
   3   4   8        2.56        1.93      0.42 o 
   4   4   8        1.60        2.31      0.45 o 
   5   4   8        3.65        3.21      0.52 o 
  -7   5   8        0.00       -0.05      0.51 o 
  -6   5   8        7.84        7.49      0.65 o 
  -5   5   8        0.46        0.15      0.37 o 
  -4   5   8        0.05       -0.01      0.27 o 
  -3   5   8        4.62        3.09      0.40 o 
  -2   5   8       17.90       21.01      0.73 o 
  -1   5   8       53.94       56.51      1.23 o 
   0   5   8       43.60       49.68      1.18 o 
   1   5   8        8.64        8.41      0.59 o 
   2   5   8        0.35        0.23      0.41 o 
   3   5   8        0.24       -0.04      0.51 o 
   4   5   8        0.82        1.22      0.48 o 
  -6   6   8        0.04        0.22      0.38 o 
  -5   6   8        0.57       -0.30      0.33 o 
  -4   6   8        1.33        0.91      0.44 o 
  -3   6   8       10.56        9.76      0.58 o 
  -2   6   8       29.55       31.10      0.94 o 
  -1   6   8       24.11       25.34      0.78 o 
   0   6   8        1.38        1.00      0.31 o 
   1   6   8        0.31        0.05      0.44 o 
   2   6   8        4.24        4.40      0.52 o 
   3   6   8       11.65       12.87      0.81 o 
   4   6   8        4.49        4.86      0.78 o 
  -6   7   8        3.13        2.30      0.50 o 
  -5   7   8        0.11        0.39      0.48 o 
  -4   7   8        3.19        3.21      0.53 o 
  -3   7   8       16.57       16.52      0.75 o 
  -2   7   8        6.57        5.98      0.43 o 
  -1   7   8       21.44       23.84      0.74 o 
   0   7   8        0.81        0.35      0.39 o 
   1   7   8        0.64        0.58      0.43 o 
   2   7   8        0.02       -0.39      0.39 o 
   3   7   8        0.37        0.09      0.57 o 
  -5   8   8        0.10        0.42      0.57 o 
  -4   8   8        0.15        0.64      0.54 o 
  -3   8   8        0.14        0.51      0.56 o 
  -2   8   8        0.13        0.13      0.51 o 
  -1   8   8        4.48        3.45      0.57 o 
   0   8   8        0.09        0.10      0.15 o 
   1   8   8        0.01       -0.30      0.30 o 
   2   8   8        0.12       -0.02      0.54 o 
  -3   9   8        0.38        0.94      0.75 o 
  -2   9   8        0.10       -0.64      0.64 o 
  -1   9   8        0.45       -0.64      0.64 o 
   0   9   8        1.90        2.11      0.64 o 
   1   9   8        1.14       -0.39      0.78 o 
  -7   1   9        0.08       -0.41      0.57 o 
  -6   1   9        4.53        3.67      0.57 o 
  -5   1   9        3.55        2.63      0.51 o 
  -4   1   9        7.10        5.43      0.57 o 
  -3   1   9        1.86        1.52      0.39 o 
  -2   1   9        4.09        4.23      0.45 o 
  -1   1   9       32.47       35.66      0.97 o 
   0   1   9        2.14        1.86      0.33 o 
   1   1   9        0.52        1.18      0.31 o 
   2   1   9        0.14       -0.15      0.35 o 
   3   1   9        3.72        2.45      0.48 o 
   4   1   9        6.56        6.75      0.46 o 
  -7   2   9        0.65        0.03      0.70 o 
  -6   2   9        0.41        0.11      0.45 o 
  -5   2   9        1.67        1.78      0.45 o 
  -4   2   9        4.96        4.71      0.52 o 
  -3   2   9        7.48        8.06      0.51 o 
  -2   2   9        0.18       -0.10      0.33 o 
  -1   2   9       54.69       62.34      1.35 o 
   0   2   9        7.48        8.67      0.51 o 
   1   2   9       51.43       54.88      1.30 o 
   2   2   9        0.61        0.33      0.39 o 
   3   2   9        0.64        2.01      0.41 o 
   4   2   9        0.01        0.39      0.37 o 
  -7   3   9        0.35       -0.14      0.60 o 
  -6   3   9        3.05        2.44      0.48 o 
  -5   3   9        5.19        4.95      0.52 o 
  -4   3   9        0.55       -0.15      0.38 o 
  -3   3   9        1.91        2.07      0.42 o 
  -2   3   9        6.73        7.91      0.47 o 
  -1   3   9       13.00       14.78      0.57 o 
   0   3   9        0.66        0.92      0.39 o 
   1   3   9        1.79        1.88      0.40 o 
   2   3   9        0.62        1.20      0.38 o 
   3   3   9        0.67        0.33      0.33 o 
   4   3   9        0.90        0.96      0.41 o 
  -6   4   9        0.48        0.52      0.50 o 
  -5   4   9        0.02       -0.12      0.37 o 
  -4   4   9        0.08        0.78      0.35 o 
  -3   4   9        1.88        2.43      0.30 o 
  -2   4   9        0.20        0.09      0.18 o 
  -1   4   9       13.71       15.37      0.56 o 
   0   4   9        1.36        1.65      0.29 o 
   1   4   9        5.18        3.95      0.39 o 
   2   4   9        0.57        0.45      0.39 o 
   3   4   9        0.10        0.69      0.47 o 
   4   4   9        1.09        0.18      0.45 o 
  -6   5   9        2.35        1.83      0.50 o 
  -5   5   9        0.01        0.23      0.42 o 
  -4   5   9        0.41        0.52      0.27 o 
  -3   5   9        1.32        1.00      0.48 o 
  -2   5   9        2.45        2.07      0.46 o 
  -1   5   9        6.95        6.33      0.54 o 
   0   5   9        0.16        0.19      0.37 o 
   1   5   9        0.76        0.23      0.51 o 
   2   5   9        1.96        2.35      0.56 o 
   3   5   9        7.38        6.87      0.67 o 
  -5   6   9        0.34       -0.10      0.29 o 
  -4   6   9        2.60        1.95      0.54 o 
  -3   6   9       18.81       17.99      0.80 o 
  -2   6   9        2.38        2.59      0.49 o 
  -1   6   9       28.62       30.87      0.99 o 
   0   6   9        0.01       -0.46      0.50 o 
   1   6   9        0.15        0.15      0.48 o 
   2   6   9        1.55        2.33      0.57 o 
   3   6   9        0.14        0.00      0.57 o 
  -4   7   9        0.24        0.87      0.57 o 
  -3   7   9        7.33        6.02      0.57 o 
  -2   7   9        2.21        2.36      0.53 o 
  -1   7   9        0.33       -0.20      0.46 o 
   0   7   9        0.95        0.93      0.51 o 
   1   7   9        2.57        1.20      0.49 o 
   2   7   9        2.94        1.64      0.57 o 
  -2   8   9        1.95        2.26      0.59 o 
  -1   8   9        0.42       -0.41      0.64 o 
   0   8   9        0.00        0.12      0.63 o 
  -6   0  10        0.26        1.47      1.05 o 
  -5   0  10        9.17        7.47      0.99 o 
  -4   0  10        3.32        2.35      0.81 o 
  -3   0  10        0.21        0.83      0.67 o 
  -2   0  10        0.01       -0.43      0.70 o 
  -1   0  10       17.17       16.86      1.01 o 
   0   0  10        1.13        1.47      0.55 o 
   1   0  10        0.15       -0.53      0.53 o 
   2   0  10        1.23        1.34      0.59 o 
   3   0  10        0.15       -0.75      0.75 o 
  -6   1  10        1.39        0.88      0.65 o 
  -5   1  10        4.81        3.91      0.69 o 
  -4   1  10        7.60        6.21      0.63 o 
  -3   1  10        0.66        0.27      0.51 o 
  -2   1  10        0.66        0.06      0.38 o 
  -1   1  10        6.63        5.55      0.53 o 
   0   1  10        0.81        0.57      0.39 o 
   1   1  10        4.17        2.62      0.42 o 
   2   1  10        0.99        0.04      0.40 o 
   3   1  10        0.66        0.82      0.45 o 
  -6   2  10        2.87        2.32      0.61 o 
  -5   2  10        0.07        1.05      0.51 o 
  -4   2  10        0.02        0.44      0.57 o 
  -3   2  10       16.58       16.76      0.82 o 
  -2   2  10        2.38        1.96      0.38 o 
  -1   2  10        0.48        0.21      0.36 o 
   0   2  10        3.85        3.82      0.47 o 
   1   2  10        6.93        5.85      0.55 o 
   2   2  10        3.73        3.20      0.51 o 
   3   2  10        0.60        0.36      0.47 o 
  -6   3  10        0.10       -0.44      0.63 o 
  -5   3  10        0.17       -0.45      0.45 o 
  -4   3  10        0.66        0.80      0.40 o 
  -3   3  10       18.32       17.30      0.75 o 
  -2   3  10        1.78        1.87      0.41 o 
  -1   3  10       60.75       67.28      1.69 o 
   0   3  10        0.24       -0.03      0.34 o 
   1   3  10        0.33       -0.31      0.38 o 
   2   3  10        2.29        1.76      0.49 o 
   3   3  10        3.08        3.25      0.72 o 
  -5   4  10        0.19        0.02      0.53 o 
  -4   4  10        0.68        1.13      0.41 o 
  -3   4  10        0.90        0.61      0.30 o 
  -2   4  10        0.02        0.34      0.20 o 
  -1   4  10        8.74        8.11      0.46 o 
   0   4  10        2.40        2.34      0.39 o 
   1   4  10        0.12        0.10      0.35 o 
   2   4  10        1.15        0.65      0.50 o 
  -4   5  10        2.12        1.17      0.55 o 
  -3   5  10       12.02       10.10      0.68 o 
  -2   5  10        9.06        7.73      0.63 o 
  -1   5  10        1.76        1.11      0.63 o 
   0   5  10        0.35        0.41      0.52 o 
   1   5  10        0.00        0.34      0.58 o 
  -3   6  10        3.00        1.86      0.65 o 
  -2   6  10        0.91        0.30      0.57 o 
  -1   6  10        0.28       -0.57      0.57 o 
   0   6  10        0.43       -0.28      0.63 o 
  -4   1  11        0.13       -0.80      0.80 o 
  -3   1  11        9.01        7.77      0.89 o 
  -2   1  11        0.38        0.20      0.51 o 
  -1   1  11        0.08        0.51      0.43 o 
   0   1  11        0.07       -0.04      0.53 o 
   1   1  11        1.45        1.52      0.49 o 
  -4   2  11        0.06       -0.46      0.80 o 
  -3   2  11       15.75       13.54      0.86 o 
  -2   2  11        0.50        0.52      0.50 o 
  -1   2  11       13.70       10.77      0.69 o 
   0   2  11        0.24       -0.49      0.49 o 
   1   2  11        0.23       -0.43      0.77 o 
  -3   3  11        2.16        1.09      0.39 o 
  -2   3  11        0.00       -0.16      0.43 o 
  -1   3  11        0.03        0.39      0.49 o 
   0   3  11        0.00       -0.04      0.46 o 
  -2   4  11        0.36       -0.14      0.81 o 
  -1   4  11        1.02        1.72      0.79 o 
                                                 
